# Supplementary material for: The evolutionary drivers and correlates of viral host jumps
Source: Nat Ecol Evol. 2024 Mar 25;8(5):960–71. doi: 10.1038/s41559-024-02353-4 (PMC11090819; doi:10.1038/s41559-024-02353-4)
Supplement: Supplementary file 5 — Supplementary Tables 1–9. [file 41559_2024_2353_MOESM5_ESM.xlsx]

## Sheet: Supplementary Table 1
Accession	Viral clique	GenBank title	Viral family	Viral genus	Viral species	Country of isolation	Genome length	Molecule Type	Is segemented?	Is circular?	Host	Host TaxID	Host species	Host genus	Host family	Host order	Host class
GQ477367.1	Coronaviridae_5	Canine coronavirus strain CCoV/NTU336/F/2008, complete genome	Coronaviridae	Alphacoronavirus	Alphacoronavirus 1	Taiwan	29363	ssRNA(+)	FALSE	FALSE	Canis lupus	9612	Canis lupus	Canis	Canidae	Carnivora	Mammalia
JN856008.2	Coronaviridae_5	Canine coronavirus strain A76, complete genome	Coronaviridae	Alphacoronavirus	Alphacoronavirus 1	USA	29271	ssRNA(+)	FALSE	FALSE	Canis lupus	9612	Canis lupus	Canis	Canidae	Carnivora	Mammalia
JX860640.1	Coronaviridae_4	Canine respiratory coronavirus strain K37, complete genome	Coronaviridae	Betacoronavirus	Betacoronavirus 1	South Korea	31028	ssRNA(+)	FALSE	FALSE	Canis lupus	9612	Canis lupus	Canis	Canidae	Carnivora	Mammalia
KC175339.1	Coronaviridae_5	Canine coronavirus strain 171, complete genome	Coronaviridae	Alphacoronavirus	Alphacoronavirus 1	Germany	29270	ssRNA(+)	FALSE	FALSE	Canis lupus	9612	Canis lupus	Canis	Canidae	Carnivora	Mammalia
KC175340.1	Coronaviridae_5	Canine coronavirus strain K378, complete genome	Coronaviridae	Alphacoronavirus	Alphacoronavirus 1	USA	29380	ssRNA(+)	FALSE	FALSE	Canis lupus	9612	Canis lupus	Canis	Canidae	Carnivora	Mammalia
KC175341.1	Coronaviridae_5	Canine coronavirus strain S378, complete genome	Coronaviridae	Alphacoronavirus	Alphacoronavirus 1	USA	29340	ssRNA(+)	FALSE	FALSE	Canis lupus	9612	Canis lupus	Canis	Canidae	Carnivora	Mammalia
KP981644.1	Coronaviridae_5	Canine coronavirus strain CB/05, complete genome	Coronaviridae	Alphacoronavirus	Alphacoronavirus 1	Italy	29278	ssRNA(+)	FALSE	FALSE	Canis lupus	9612	Canis lupus	Canis	Canidae	Carnivora	Mammalia
KX432213.1	Coronaviridae_4	Canine respiratory coronavirus strain BJ232, complete genome	Coronaviridae	Betacoronavirus	Betacoronavirus 1	China	30868	ssRNA(+)	FALSE	FALSE	Canis lupus	9612	Canis lupus	Canis	Canidae	Carnivora	Mammalia
KX512809.1	Coronaviridae_39	Ferret enteric coronavirus strain FECV1, complete genome	Coronaviridae	Alphacoronavirus	Ferret coronavirus	USA	28151	ssRNA(+)	FALSE	FALSE	Mustela putorius	9668	Mustela putorius	Mustela	Mustelidae	Carnivora	Mammalia
KX512810.1	Coronaviridae_39	Ferret systemic coronavirus strain FSCV6, complete genome	Coronaviridae	Alphacoronavirus	Ferret coronavirus	USA	27987	ssRNA(+)	FALSE	FALSE	Mustela putorius	9668	Mustela putorius	Mustela	Mustelidae	Carnivora	Mammalia
KY063616.1	Coronaviridae_5	Canine coronavirus isolate HLJ-071, complete genome	Coronaviridae	Alphacoronavirus	Alphacoronavirus 1	China	29319	ssRNA(+)	FALSE	FALSE	Canis lupus	9612	Canis lupus	Canis	Canidae	Carnivora	Mammalia
KY063617.1	Coronaviridae_5	Canine coronavirus isolate HLJ-072, complete genome	Coronaviridae	Alphacoronavirus	Alphacoronavirus 1	China	29264	ssRNA(+)	FALSE	FALSE	Canis lupus	9612	Canis lupus	Canis	Canidae	Carnivora	Mammalia
KY063618.2	Coronaviridae_5	Canine coronavirus isolate HLJ-073, complete genome	Coronaviridae	Alphacoronavirus	Alphacoronavirus 1	China	28969	ssRNA(+)	FALSE	FALSE	Canis lupus	9612	Canis lupus	Canis	Canidae	Carnivora	Mammalia
KY419103.1	Coronaviridae_4	Porcine hemagglutinating encephalomyelitis virus strain PHEV-CoV/swine/USA/15TOSU25049/2015, complete genome	Coronaviridae	Betacoronavirus	Betacoronavirus 1	USA	30632	ssRNA(+)	FALSE	FALSE	Sus scrofa	9823	Sus scrofa	Sus	Suidae	Artiodactyla	Mammalia
KY419104.1	Coronaviridae_4	Porcine hemagglutinating encephalomyelitis virus strain PHEV-CoV/swine/USA/15TOSU0331/2015, complete genome	Coronaviridae	Betacoronavirus	Betacoronavirus 1	USA	30530	ssRNA(+)	FALSE	FALSE	Sus scrofa	9823	Sus scrofa	Sus	Suidae	Artiodactyla	Mammalia
KY419105.1	Coronaviridae_4	Porcine hemagglutinating encephalomyelitis virus strain PHEV-CoV/swine/USA/15TOSU0582/2015, complete genome	Coronaviridae	Betacoronavirus	Betacoronavirus 1	USA	30513	ssRNA(+)	FALSE	FALSE	Sus scrofa	9823	Sus scrofa	Sus	Suidae	Artiodactyla	Mammalia
KY419106.1	Coronaviridae_4	Porcine hemagglutinating encephalomyelitis virus strain PHEV-CoV/swine/USA/15TOSU1785/2015, complete genome	Coronaviridae	Betacoronavirus	Betacoronavirus 1	USA	29866	ssRNA(+)	FALSE	FALSE	Sus scrofa	9823	Sus scrofa	Sus	Suidae	Artiodactyla	Mammalia
KY419107.1	Coronaviridae_4	Porcine hemagglutinating encephalomyelitis virus strain PHEV-CoV/swine/USA/15TOSU1209/2015, complete genome	Coronaviridae	Betacoronavirus	Betacoronavirus 1	USA	29866	ssRNA(+)	FALSE	FALSE	Sus scrofa	9823	Sus scrofa	Sus	Suidae	Artiodactyla	Mammalia
KY419109.1	Coronaviridae_4	Porcine hemagglutinating encephalomyelitis virus strain PHEV-CoV/swine/USA/15TOSU1655/2015, complete genome	Coronaviridae	Betacoronavirus	Betacoronavirus 1	USA	29906	ssRNA(+)	FALSE	FALSE	Sus scrofa	9823	Sus scrofa	Sus	Suidae	Artiodactyla	Mammalia
KY419110.1	Coronaviridae_4	Porcine hemagglutinating encephalomyelitis virus strain PHEV-CoV/swine/USA/15TOSU1582/2015, complete genome	Coronaviridae	Betacoronavirus	Betacoronavirus 1	USA	30515	ssRNA(+)	FALSE	FALSE	Sus scrofa	9823	Sus scrofa	Sus	Suidae	Artiodactyla	Mammalia
KY419111.1	Coronaviridae_4	Porcine hemagglutinating encephalomyelitis virus strain PHEV-CoV/swine/USA/15TOSU1727/2015, complete genome	Coronaviridae	Betacoronavirus	Betacoronavirus 1	USA	29866	ssRNA(+)	FALSE	FALSE	Sus scrofa	9823	Sus scrofa	Sus	Suidae	Artiodactyla	Mammalia
KY419112.1	Coronaviridae_4	Porcine hemagglutinating encephalomyelitis virus strain PHEV-CoV/swine/USA/15TOSU1765/2015, complete genome	Coronaviridae	Betacoronavirus	Betacoronavirus 1	USA	30531	ssRNA(+)	FALSE	FALSE	Sus scrofa	9823	Sus scrofa	Sus	Suidae	Artiodactyla	Mammalia
KY419113.1	Coronaviridae_4	Porcine hemagglutinating encephalomyelitis virus strain PHEV CoV USA-15TOSU1582, complete genome	Coronaviridae	Betacoronavirus	Betacoronavirus 1	USA	29900	ssRNA(+)	FALSE	FALSE	Sus scrofa	9823	Sus scrofa	Sus	Suidae	Artiodactyla	Mammalia
LC063810.1	Coronaviridae_17	Porcine epidemic diarrhea virus genomic RNA, complete genome, strain: AOM-1/JPN/2014	Coronaviridae	Alphacoronavirus	Porcine epidemic diarrhea virus	Japan	27904	ssRNA(+)	FALSE	FALSE	Sus scrofa	9823	Sus scrofa	Sus	Suidae	Artiodactyla	Mammalia
LC063811.1	Coronaviridae_17	Porcine epidemic diarrhea virus genomic RNA, complete genome, strain: FKO-1/JPN/2014	Coronaviridae	Alphacoronavirus	Porcine epidemic diarrhea virus	Japan	27904	ssRNA(+)	FALSE	FALSE	Sus scrofa	9823	Sus scrofa	Sus	Suidae	Artiodactyla	Mammalia
LC063812.1	Coronaviridae_17	Porcine epidemic diarrhea virus genomic RNA, complete genome, strain: EHM-1/JPN/2014	Coronaviridae	Alphacoronavirus	Porcine epidemic diarrhea virus	Japan	27904	ssRNA(+)	FALSE	FALSE	Sus scrofa	9823	Sus scrofa	Sus	Suidae	Artiodactyla	Mammalia
LC063813.1	Coronaviridae_17	Porcine epidemic diarrhea virus genomic RNA, complete genome, strain: IWT-4/JPN/2014	Coronaviridae	Alphacoronavirus	Porcine epidemic diarrhea virus	Japan	27904	ssRNA(+)	FALSE	FALSE	Sus scrofa	9823	Sus scrofa	Sus	Suidae	Artiodactyla	Mammalia
LC063814.1	Coronaviridae_17	Porcine epidemic diarrhea virus genomic RNA, complete genome, strain: KGS-1/JPN/2013	Coronaviridae	Alphacoronavirus	Porcine epidemic diarrhea virus	Japan	27904	ssRNA(+)	FALSE	FALSE	Sus scrofa	9823	Sus scrofa	Sus	Suidae	Artiodactyla	Mammalia
LC063815.1	Coronaviridae_17	Porcine epidemic diarrhea virus genomic RNA, complete genome, strain: KGS-2/JPN/2013	Coronaviridae	Alphacoronavirus	Porcine epidemic diarrhea virus	Japan	27904	ssRNA(+)	FALSE	FALSE	Sus scrofa	9823	Sus scrofa	Sus	Suidae	Artiodactyla	Mammalia
LC063816.1	Coronaviridae_17	Porcine epidemic diarrhea virus genomic RNA, complete genome, strain: OKN-2/JPN/2014	Coronaviridae	Alphacoronavirus	Porcine epidemic diarrhea virus	Japan	27904	ssRNA(+)	FALSE	FALSE	Sus scrofa	9823	Sus scrofa	Sus	Suidae	Artiodactyla	Mammalia
LC063817.1	Coronaviridae_17	Porcine epidemic diarrhea virus genomic RNA, complete genome, strain: KMM-1/JPN/2014	Coronaviridae	Alphacoronavirus	Porcine epidemic diarrhea virus	Japan	27904	ssRNA(+)	FALSE	FALSE	Sus scrofa	9823	Sus scrofa	Sus	Suidae	Artiodactyla	Mammalia
LC063818.1	Coronaviridae_17	Porcine epidemic diarrhea virus genomic RNA, complete genome, strain: KMM-2/JPN/2014	Coronaviridae	Alphacoronavirus	Porcine epidemic diarrhea virus	Japan	27904	ssRNA(+)	FALSE	FALSE	Sus scrofa	9823	Sus scrofa	Sus	Suidae	Artiodactyla	Mammalia
LC063819.1	Coronaviridae_17	Porcine epidemic diarrhea virus genomic RNA, complete genome, strain: IBR-5/JPN/2014	Coronaviridae	Alphacoronavirus	Porcine epidemic diarrhea virus	Japan	27904	ssRNA(+)	FALSE	FALSE	Sus scrofa	9823	Sus scrofa	Sus	Suidae	Artiodactyla	Mammalia
LC063820.1	Coronaviridae_17	Porcine epidemic diarrhea virus genomic RNA, complete genome, strain: IBR-1/JPN/2013	Coronaviridae	Alphacoronavirus	Porcine epidemic diarrhea virus	Japan	27904	ssRNA(+)	FALSE	FALSE	Sus scrofa	9823	Sus scrofa	Sus	Suidae	Artiodactyla	Mammalia
LC063821.1	Coronaviridae_17	Porcine epidemic diarrhea virus genomic RNA, complete genome, strain: IBR-2/JPN/2013	Coronaviridae	Alphacoronavirus	Porcine epidemic diarrhea virus	Japan	27904	ssRNA(+)	FALSE	FALSE	Sus scrofa	9823	Sus scrofa	Sus	Suidae	Artiodactyla	Mammalia
LC063822.1	Coronaviridae_17	Porcine epidemic diarrhea virus genomic RNA, complete genome, strain: TTR-1/JPN/2014	Coronaviridae	Alphacoronavirus	Porcine epidemic diarrhea virus	Japan	27904	ssRNA(+)	FALSE	FALSE	Sus scrofa	9823	Sus scrofa	Sus	Suidae	Artiodactyla	Mammalia
LC063823.1	Coronaviridae_17	Porcine epidemic diarrhea virus genomic RNA, complete genome, strain: GNM-1/JPN/2014	Coronaviridae	Alphacoronavirus	Porcine epidemic diarrhea virus	Japan	27904	ssRNA(+)	FALSE	FALSE	Sus scrofa	9823	Sus scrofa	Sus	Suidae	Artiodactyla	Mammalia
LC063824.1	Coronaviridae_17	Porcine epidemic diarrhea virus genomic RNA, complete genome, strain: KGW-1/JPN/2014	Coronaviridae	Alphacoronavirus	Porcine epidemic diarrhea virus	Japan	27904	ssRNA(+)	FALSE	FALSE	Sus scrofa	9823	Sus scrofa	Sus	Suidae	Artiodactyla	Mammalia
LC063825.1	Coronaviridae_17	Porcine epidemic diarrhea virus genomic RNA, complete genome, strain: HRS-1/JPN/2014	Coronaviridae	Alphacoronavirus	Porcine epidemic diarrhea virus	Japan	27904	ssRNA(+)	FALSE	FALSE	Sus scrofa	9823	Sus scrofa	Sus	Suidae	Artiodactyla	Mammalia
LC063826.1	Coronaviridae_17	Porcine epidemic diarrhea virus genomic RNA, complete genome, strain: KGS-4/JPN/2014	Coronaviridae	Alphacoronavirus	Porcine epidemic diarrhea virus	Japan	27904	ssRNA(+)	FALSE	FALSE	Sus scrofa	9823	Sus scrofa	Sus	Suidae	Artiodactyla	Mammalia
LC063827.1	Coronaviridae_17	Porcine epidemic diarrhea virus genomic RNA, complete genome, strain: MIE-1/JPN/2014	Coronaviridae	Alphacoronavirus	Porcine epidemic diarrhea virus	Japan	27904	ssRNA(+)	FALSE	FALSE	Sus scrofa	9823	Sus scrofa	Sus	Suidae	Artiodactyla	Mammalia
LC063828.1	Coronaviridae_17	Porcine epidemic diarrhea virus genomic RNA, complete genome, strain: TTR-2/JPN/2014	Coronaviridae	Alphacoronavirus	Porcine epidemic diarrhea virus	Japan	27322	ssRNA(+)	FALSE	FALSE	Sus scrofa	9823	Sus scrofa	Sus	Suidae	Artiodactyla	Mammalia
LC063829.1	Coronaviridae_17	Porcine epidemic diarrhea virus genomic RNA, complete genome, strain: GNM-2/JPN/2014	Coronaviridae	Alphacoronavirus	Porcine epidemic diarrhea virus	Japan	27904	ssRNA(+)	FALSE	FALSE	Sus scrofa	9823	Sus scrofa	Sus	Suidae	Artiodactyla	Mammalia
LC063830.1	Coronaviridae_17	Porcine epidemic diarrhea virus genomic RNA, complete genome, strain: NIG-1/JPN/2014	Coronaviridae	Alphacoronavirus	Porcine epidemic diarrhea virus	Japan	27904	ssRNA(+)	FALSE	FALSE	Sus scrofa	9823	Sus scrofa	Sus	Suidae	Artiodactyla	Mammalia
LC063831.1	Coronaviridae_17	Porcine epidemic diarrhea virus genomic RNA, complete genome, strain: IBR-6/JPN/2014	Coronaviridae	Alphacoronavirus	Porcine epidemic diarrhea virus	Japan	27904	ssRNA(+)	FALSE	FALSE	Sus scrofa	9823	Sus scrofa	Sus	Suidae	Artiodactyla	Mammalia
LC063832.1	Coronaviridae_17	Porcine epidemic diarrhea virus genomic RNA, complete genome, strain: IBR-7/JPN/2014	Coronaviridae	Alphacoronavirus	Porcine epidemic diarrhea virus	Japan	27904	ssRNA(+)	FALSE	FALSE	Sus scrofa	9823	Sus scrofa	Sus	Suidae	Artiodactyla	Mammalia
LC063833.1	Coronaviridae_17	Porcine epidemic diarrhea virus genomic RNA, complete genome, strain: AOM-3/JPN/2014	Coronaviridae	Alphacoronavirus	Porcine epidemic diarrhea virus	Japan	27904	ssRNA(+)	FALSE	FALSE	Sus scrofa	9823	Sus scrofa	Sus	Suidae	Artiodactyla	Mammalia
LC063834.1	Coronaviridae_17	Porcine epidemic diarrhea virus genomic RNA, complete genome, strain: IWT-1/JPN/2014	Coronaviridae	Alphacoronavirus	Porcine epidemic diarrhea virus	Japan	27904	ssRNA(+)	FALSE	FALSE	Sus scrofa	9823	Sus scrofa	Sus	Suidae	Artiodactyla	Mammalia
LC063835.1	Coronaviridae_17	Porcine epidemic diarrhea virus genomic RNA, complete genome, strain: IWT-3/JPN/2014	Coronaviridae	Alphacoronavirus	Porcine epidemic diarrhea virus	Japan	27904	ssRNA(+)	FALSE	FALSE	Sus scrofa	9823	Sus scrofa	Sus	Suidae	Artiodactyla	Mammalia
LC063836.1	Coronaviridae_17	Porcine epidemic diarrhea virus genomic RNA, complete genome, strain: OKN-1/JPN/2013	Coronaviridae	Alphacoronavirus	Porcine epidemic diarrhea virus	Japan	27904	ssRNA(+)	FALSE	FALSE	Sus scrofa	9823	Sus scrofa	Sus	Suidae	Artiodactyla	Mammalia
LC063837.1	Coronaviridae_17	Porcine epidemic diarrhea virus genomic RNA, complete genome, strain: AOM-2/JPN/2014	Coronaviridae	Alphacoronavirus	Porcine epidemic diarrhea virus	Japan	27904	ssRNA(+)	FALSE	FALSE	Sus scrofa	9823	Sus scrofa	Sus	Suidae	Artiodactyla	Mammalia
LC063838.1	Coronaviridae_17	Porcine epidemic diarrhea virus genomic RNA, complete genome, strain: MYG-1/JPN/2014	Coronaviridae	Alphacoronavirus	Porcine epidemic diarrhea virus	Japan	27481	ssRNA(+)	FALSE	FALSE	Sus scrofa	9823	Sus scrofa	Sus	Suidae	Artiodactyla	Mammalia
LC063839.1	Coronaviridae_17	Porcine epidemic diarrhea virus genomic RNA, complete genome, strain: IWT-2/JPN/2014	Coronaviridae	Alphacoronavirus	Porcine epidemic diarrhea virus	Japan	27904	ssRNA(+)	FALSE	FALSE	Sus scrofa	9823	Sus scrofa	Sus	Suidae	Artiodactyla	Mammalia
LC063840.1	Coronaviridae_17	Porcine epidemic diarrhea virus genomic RNA, complete genome, strain: NIG-2/JPN/2014	Coronaviridae	Alphacoronavirus	Porcine epidemic diarrhea virus	Japan	27904	ssRNA(+)	FALSE	FALSE	Sus scrofa	9823	Sus scrofa	Sus	Suidae	Artiodactyla	Mammalia
LC063841.1	Coronaviridae_17	Porcine epidemic diarrhea virus genomic RNA, complete genome, strain: IBR-3/JPN/2014	Coronaviridae	Alphacoronavirus	Porcine epidemic diarrhea virus	Japan	27904	ssRNA(+)	FALSE	FALSE	Sus scrofa	9823	Sus scrofa	Sus	Suidae	Artiodactyla	Mammalia
LC063842.1	Coronaviridae_17	Porcine epidemic diarrhea virus genomic RNA, complete genome, strain: IBR-4/JPN/2014	Coronaviridae	Alphacoronavirus	Porcine epidemic diarrhea virus	Japan	27904	ssRNA(+)	FALSE	FALSE	Sus scrofa	9823	Sus scrofa	Sus	Suidae	Artiodactyla	Mammalia
LC063843.1	Coronaviridae_17	Porcine epidemic diarrhea virus genomic RNA, complete genome, strain: IBR-8/JPN/2014	Coronaviridae	Alphacoronavirus	Porcine epidemic diarrhea virus	Japan	27904	ssRNA(+)	FALSE	FALSE	Sus scrofa	9823	Sus scrofa	Sus	Suidae	Artiodactyla	Mammalia
LC063844.1	Coronaviridae_17	Porcine epidemic diarrhea virus genomic RNA, complete genome, strain: KCH-1/JPN/2014	Coronaviridae	Alphacoronavirus	Porcine epidemic diarrhea virus	Japan	27895	ssRNA(+)	FALSE	FALSE	Sus scrofa	9823	Sus scrofa	Sus	Suidae	Artiodactyla	Mammalia
LC063845.1	Coronaviridae_17	Porcine epidemic diarrhea virus genomic RNA, complete genome, strain: KCH-2/JPN/2014	Coronaviridae	Alphacoronavirus	Porcine epidemic diarrhea virus	Japan	27895	ssRNA(+)	FALSE	FALSE	Sus scrofa	9823	Sus scrofa	Sus	Suidae	Artiodactyla	Mammalia
LC063846.1	Coronaviridae_17	Porcine epidemic diarrhea virus genomic RNA, complete genome, strain: MYZ-1/JPN/2013	Coronaviridae	Alphacoronavirus	Porcine epidemic diarrhea virus	Japan	27895	ssRNA(+)	FALSE	FALSE	Sus scrofa	9823	Sus scrofa	Sus	Suidae	Artiodactyla	Mammalia
LC063847.1	Coronaviridae_17	Porcine epidemic diarrhea virus genomic RNA, complete genome, strain: OKY-1/JPN/2014	Coronaviridae	Alphacoronavirus	Porcine epidemic diarrhea virus	Japan	27895	ssRNA(+)	FALSE	FALSE	Sus scrofa	9823	Sus scrofa	Sus	Suidae	Artiodactyla	Mammalia
LC216914.1	Coronaviridae_18	Coronavirus HKU15 genomic RNA, complete genome, strain: S579N	Coronaviridae	Deltacoronavirus	Coronavirus HKU15	Hong Kong	25422	ssRNA(+)	FALSE	FALSE	Sus scrofa	9823	Sus scrofa	Sus	Suidae	Artiodactyla	Mammalia
LC216915.1	Coronaviridae_18	Coronavirus HKU15 genomic RNA, complete genome, strain: S582N	Coronaviridae	Deltacoronavirus	Coronavirus HKU15	Hong Kong	25406	ssRNA(+)	FALSE	FALSE	Sus scrofa	9823	Sus scrofa	Sus	Suidae	Artiodactyla	Mammalia
LC260038.1	Coronaviridae_18	Porcine deltacoronavirus genomic RNA, complete genome, strain: AKT/JPN/2014	Coronaviridae	Deltacoronavirus	Coronavirus HKU15	Japan	25362	ssRNA(+)	FALSE	FALSE	Sus scrofa	9823	Sus scrofa	Sus	Suidae	Artiodactyla	Mammalia
LC260039.1	Coronaviridae_18	Porcine deltacoronavirus genomic RNA, complete genome, strain: GNM-1/JPN/2014	Coronaviridae	Deltacoronavirus	Coronavirus HKU15	Japan	25362	ssRNA(+)	FALSE	FALSE	Sus scrofa	9823	Sus scrofa	Sus	Suidae	Artiodactyla	Mammalia
LC260040.1	Coronaviridae_18	Porcine deltacoronavirus genomic RNA, complete genome, strain: GNM-2/JPN/2014	Coronaviridae	Deltacoronavirus	Coronavirus HKU15	Japan	25362	ssRNA(+)	FALSE	FALSE	Sus scrofa	9823	Sus scrofa	Sus	Suidae	Artiodactyla	Mammalia
LC260041.1	Coronaviridae_18	Porcine deltacoronavirus genomic RNA, complete genome, strain: IWT/JPN/2014	Coronaviridae	Deltacoronavirus	Coronavirus HKU15	Japan	25362	ssRNA(+)	FALSE	FALSE	Sus scrofa	9823	Sus scrofa	Sus	Suidae	Artiodactyla	Mammalia
LC260042.1	Coronaviridae_18	Porcine deltacoronavirus genomic RNA, complete genome, strain: MYZ/JPN/2014	Coronaviridae	Deltacoronavirus	Coronavirus HKU15	Japan	25362	ssRNA(+)	FALSE	FALSE	Sus scrofa	9823	Sus scrofa	Sus	Suidae	Artiodactyla	Mammalia
LC260043.1	Coronaviridae_18	Porcine deltacoronavirus genomic RNA, complete genome, strain: OKN/JPN/2014	Coronaviridae	Deltacoronavirus	Coronavirus HKU15	Japan	25362	ssRNA(+)	FALSE	FALSE	Sus scrofa	9823	Sus scrofa	Sus	Suidae	Artiodactyla	Mammalia
LC260044.1	Coronaviridae_18	Porcine deltacoronavirus genomic RNA, complete genome, strain: YMG/JPN/2014	Coronaviridae	Deltacoronavirus	Coronavirus HKU15	Japan	25362	ssRNA(+)	FALSE	FALSE	Sus scrofa	9823	Sus scrofa	Sus	Suidae	Artiodactyla	Mammalia
LC260045.1	Coronaviridae_18	Porcine deltacoronavirus genomic RNA, complete genome, strain: HKD/JPN/2016	Coronaviridae	Deltacoronavirus	Coronavirus HKU15	Japan	25359	ssRNA(+)	FALSE	FALSE	Sus scrofa	9823	Sus scrofa	Sus	Suidae	Artiodactyla	Mammalia
LR812926.1	Coronaviridae_17	Porcine epidemic diarrhea virus isolate GER/L03209/2019 genome assembly, complete genome: monopartite	Coronaviridae	Alphacoronavirus	Porcine epidemic diarrhea virus	Germany	28087	ssRNA(+)	FALSE	FALSE	Sus scrofa	9823	Sus scrofa	Sus	Suidae	Artiodactyla	Mammalia
LR812927.1	Coronaviridae_17	Porcine epidemic diarrhea virus isolate GER/L03206/2019 genome assembly, complete genome: monopartite	Coronaviridae	Alphacoronavirus	Porcine epidemic diarrhea virus	Germany	28083	ssRNA(+)	FALSE	FALSE	Sus scrofa	9823	Sus scrofa	Sus	Suidae	Artiodactyla	Mammalia
LR812928.1	Coronaviridae_17	Porcine epidemic diarrhea virus isolate GER/L03204/2019 genome assembly, complete genome: monopartite	Coronaviridae	Alphacoronavirus	Porcine epidemic diarrhea virus	Germany	28014	ssRNA(+)	FALSE	FALSE	Sus scrofa	9823	Sus scrofa	Sus	Suidae	Artiodactyla	Mammalia
LR812929.1	Coronaviridae_17	Porcine epidemic diarrhea virus isolate GER/L03207/2019 genome assembly, complete genome: monopartite	Coronaviridae	Alphacoronavirus	Porcine epidemic diarrhea virus	Germany	28074	ssRNA(+)	FALSE	FALSE	Sus scrofa	9823	Sus scrofa	Sus	Suidae	Artiodactyla	Mammalia
LR812930.1	Coronaviridae_17	Porcine epidemic diarrhea virus isolate GER/L03208/2019 genome assembly, complete genome: monopartite	Coronaviridae	Alphacoronavirus	Porcine epidemic diarrhea virus	Germany	28198	ssRNA(+)	FALSE	FALSE	Sus scrofa	9823	Sus scrofa	Sus	Suidae	Artiodactyla	Mammalia
LR812931.1	Coronaviridae_17	Porcine epidemic diarrhea virus isolate GER/L03210/2019 genome assembly, complete genome: monopartite	Coronaviridae	Alphacoronavirus	Porcine epidemic diarrhea virus	Germany	28076	ssRNA(+)	FALSE	FALSE	Sus scrofa	9823	Sus scrofa	Sus	Suidae	Artiodactyla	Mammalia
LR812932.1	Coronaviridae_17	Porcine epidemic diarrhea virus isolate GER/L03205/2019 genome assembly, complete genome: monopartite	Coronaviridae	Alphacoronavirus	Porcine epidemic diarrhea virus	Germany	28085	ssRNA(+)	FALSE	FALSE	Sus scrofa	9823	Sus scrofa	Sus	Suidae	Artiodactyla	Mammalia
MG977444.1	Coronaviridae_4	Human coronavirus OC43 isolate TNP F1778_2, complete genome	Coronaviridae	Betacoronavirus	Betacoronavirus 1	Cote d'Ivoire	30571	ssRNA(+)	FALSE	FALSE	Pan troglodytes	9598	Pan troglodytes	Pan	Hominidae	Primates	Mammalia
MG977445.1	Coronaviridae_4	Human coronavirus OC43 isolate TNP F1790_2, complete genome	Coronaviridae	Betacoronavirus	Betacoronavirus 1	Cote d'Ivoire	30677	ssRNA(+)	FALSE	FALSE	Pan troglodytes	9598	Pan troglodytes	Pan	Hominidae	Primates	Mammalia
MG977447.1	Coronaviridae_4	Human coronavirus OC43 isolate TNP F1832_2, complete genome	Coronaviridae	Betacoronavirus	Betacoronavirus 1	Cote d'Ivoire	30705	ssRNA(+)	FALSE	FALSE	Pan troglodytes	9598	Pan troglodytes	Pan	Hominidae	Primates	Mammalia
MG977449.1	Coronaviridae_4	Human coronavirus OC43 isolate TNP F1834_2, complete genome	Coronaviridae	Betacoronavirus	Betacoronavirus 1	Cote d'Ivoire	30721	ssRNA(+)	FALSE	FALSE	Pan troglodytes	9598	Pan troglodytes	Pan	Hominidae	Primates	Mammalia
MK673545.1	Coronaviridae_17	Porcine epidemic diarrhea virus strain TW/Yunlin550/2018, complete genome	Coronaviridae	Alphacoronavirus	Porcine epidemic diarrhea virus	Taiwan	28012	ssRNA(+)	FALSE	FALSE	Sus scrofa	9823	Sus scrofa	Sus	Suidae	Artiodactyla	Mammalia
MN056942.1	Coronaviridae_17	Porcine epidemic diarrhea virus strain FR2019001, complete genome	Coronaviridae	Alphacoronavirus	Porcine epidemic diarrhea virus	France	28008	ssRNA(+)	FALSE	FALSE	Sus scrofa	9823	Sus scrofa	Sus	Suidae	Artiodactyla	Mammalia
MT270814.1	Coronaviridae_12	Severe acute respiratory syndrome coronavirus 2 isolate SARS-CoV-2/canine/HKG/20-03695/2020, complete genome	Coronaviridae	Betacoronavirus	Severe acute respiratory syndrome-related coronavirus	Hong Kong	29764	ssRNA(+)	FALSE	FALSE	Canis lupus	9612	Canis lupus	Canis	Canidae	Carnivora	Mammalia
MT365033.1	Coronaviridae_12	Severe acute respiratory syndrome coronavirus 2 isolate SARS-CoV-2/tiger/NY/040420/2020, complete genome	Coronaviridae	Betacoronavirus	Severe acute respiratory syndrome-related coronavirus	USA	29897	ssRNA(+)	FALSE	FALSE	Panthera tigris	9694	Panthera tigris	Panthera	Felidae	Carnivora	Mammalia
MT659926.1	Coronaviridae_17	Porcine epidemic diarrhea virus, complete genome	Coronaviridae	Alphacoronavirus	Porcine epidemic diarrhea virus	China	28032	ssRNA(+)	FALSE	FALSE	Sus scrofa	9823	Sus scrofa	Sus	Suidae	Artiodactyla	Mammalia
MT906864.1	Coronaviridae_5	Canine coronavirus strain 2020/15, complete genome	Coronaviridae	Alphacoronavirus	Alphacoronavirus 1	United Kingdom	29437	ssRNA(+)	FALSE	FALSE	Canis lupus	9612	Canis lupus	Canis	Canidae	Carnivora	Mammalia
MT906865.1	Coronaviridae_5	Canine coronavirus strain 2020/7, complete genome	Coronaviridae	Alphacoronavirus	Alphacoronavirus 1	United Kingdom	29321	ssRNA(+)	FALSE	FALSE	Canis lupus	9612	Canis lupus	Canis	Canidae	Carnivora	Mammalia
MW263336.1	Coronaviridae_12	Severe acute respiratory syndrome coronavirus 2 isolate SARS-CoV-2/Canis familiaris/USA/TAMU-077/2020, complete genome	Coronaviridae	Betacoronavirus	Severe acute respiratory syndrome-related coronavirus	USA	29834	ssRNA(+)	FALSE	FALSE	Canis lupus	9612	Canis lupus	Canis	Canidae	Carnivora	Mammalia
MW397523.1	Coronaviridae_12	Severe acute respiratory syndrome coronavirus 2 isolate SARS-CoV-2/Canis lupus familiaris/ITA/Dog399-20BA/2020, complete genome	Coronaviridae	Betacoronavirus	Severe acute respiratory syndrome-related coronavirus	Italy	29876	ssRNA(+)	FALSE	FALSE	Canis lupus	9612	Canis lupus	Canis	Canidae	Carnivora	Mammalia
MZ082987.1	Coronaviridae_12	Severe acute respiratory syndrome coronavirus 2 isolate SARS-CoV-2/Ferret/ESP/USA/2020, complete genome	Coronaviridae	Betacoronavirus	Severe acute respiratory syndrome-related coronavirus	Spain	29824	ssRNA(+)	FALSE	FALSE	Mustela putorius	9668	Mustela putorius	Mustela	Mustelidae	Carnivora	Mammalia
MZ099821.1	Coronaviridae_12	Severe acute respiratory syndrome coronavirus 2 isolate SARS-CoV-2/Ferret/ESP/USA/2020, complete genome	Coronaviridae	Betacoronavirus	Severe acute respiratory syndrome-related coronavirus	Spain	29824	ssRNA(+)	FALSE	FALSE	Mustela putorius	9668	Mustela putorius	Mustela	Mustelidae	Carnivora	Mammalia
MZ396818.2	Coronaviridae_12	Severe acute respiratory syndrome coronavirus 2 isolate SARS-CoV-2/Canis lupus familiaris/THA/CU27042N/2021, complete genome	Coronaviridae	Betacoronavirus	Severe acute respiratory syndrome-related coronavirus	Thailand	29778	ssRNA(+)	FALSE	FALSE	Canis lupus	9612	Canis lupus	Canis	Canidae	Carnivora	Mammalia
MZ413341.1	Coronaviridae_12	Severe acute respiratory syndrome coronavirus 2 isolate SARS-CoV-2/Asiatic Lion/IND/SARS-CoV-2_Lion_IND_CAD936_2020/2021, complete genome	Coronaviridae	Betacoronavirus	Severe acute respiratory syndrome-related coronavirus	India	29876	ssRNA(+)	FALSE	FALSE	Panthera leo	9689	Panthera leo	Panthera	Felidae	Carnivora	Mammalia
MZ902042.1	Coronaviridae_12	Severe acute respiratory syndrome coronavirus 2 isolate SARS-CoV-2/Dog/ESP/EPI/2020, complete genome	Coronaviridae	Betacoronavirus	Severe acute respiratory syndrome-related coronavirus	Spain	29815	ssRNA(+)	FALSE	FALSE	Canis lupus	9612	Canis lupus	Canis	Canidae	Carnivora	Mammalia
MZ914594.1	Coronaviridae_12	Severe acute respiratory syndrome coronavirus 2 isolate SARS-CoV-2/Dog/ESP/B.1.1.7/2021, complete genome	Coronaviridae	Betacoronavirus	Severe acute respiratory syndrome-related coronavirus	Spain	29817	ssRNA(+)	FALSE	FALSE	Canis lupus	9612	Canis lupus	Canis	Canidae	Carnivora	Mammalia
OL691925.1	Coronaviridae_12	Severe acute respiratory syndrome coronavirus 2 isolate SARS-CoV-2/Panthera pardus fusca/IND/India_leopard_21/2021, complete genome	Coronaviridae	Betacoronavirus	Severe acute respiratory syndrome-related coronavirus	India	29875	ssRNA(+)	FALSE	FALSE	Panthera pardus	9691	Panthera pardus	Panthera	Felidae	Carnivora	Mammalia
ON115269.1	Coronaviridae_12	Severe acute respiratory syndrome coronavirus 2 isolate SARS-CoV-2/Dog/ESP/Omicron/2022, complete genome	Coronaviridae	Betacoronavirus	Severe acute respiratory syndrome-related coronavirus	Spain	29827	ssRNA(+)	FALSE	FALSE	Canis lupus	9612	Canis lupus	Canis	Canidae	Carnivora	Mammalia
ON248600.1	Coronaviridae_12	Severe acute respiratory syndrome coronavirus 2 isolate SARS-CoV-2/Canine/IND/A4N_Dog_Gujarat_India/2021, complete genome	Coronaviridae	Betacoronavirus	Severe acute respiratory syndrome-related coronavirus	India	29816	ssRNA(+)	FALSE	FALSE	Canis lupus	9612	Canis lupus	Canis	Canidae	Carnivora	Mammalia
ON982612.1	Coronaviridae_12	Severe acute respiratory syndrome coronavirus 2 isolate SARS-CoV-2/Canis lupus familiaris/CHE/P1784_USZ22_Tier1_F1/2021, complete genome	Coronaviridae	Betacoronavirus	Severe acute respiratory syndrome-related coronavirus	Switzerland	29824	ssRNA(+)	FALSE	FALSE	Canis lupus	9612	Canis lupus	Canis	Canidae	Carnivora	Mammalia
OP179857.1	Coronaviridae_5	Canine coronavirus isolate CCov/PK02/2019/BRA, complete genome	Coronaviridae	Alphacoronavirus	Alphacoronavirus 1	Brazil	29412	ssRNA(+)	FALSE	FALSE	Canis lupus	9612	Canis lupus	Canis	Canidae	Carnivora	Mammalia
OQ198019.1	Coronaviridae_28	MAG: Canine coronavirus isolate CoronaviridaeDogfe319 genomic sequence	Coronaviridae	Alphacoronavirus	Alphacoronavirus 1	China	28872	ssRNA(+)	FALSE	FALSE	Canis lupus	9612	Canis lupus	Canis	Canidae	Carnivora	Mammalia
OQ621707.1	Coronaviridae_4	Canine respiratory coronavirus isolate PP007_THA_2013, complete genome	Coronaviridae	Betacoronavirus	Betacoronavirus 1	Thailand	30771	ssRNA(+)	FALSE	FALSE	Canis lupus	9612	Canis lupus	Canis	Canidae	Carnivora	Mammalia
OQ621708.1	Coronaviridae_4	Canine respiratory coronavirus isolate PP008_THA_2013, complete genome	Coronaviridae	Betacoronavirus	Betacoronavirus 1	Thailand	30711	ssRNA(+)	FALSE	FALSE	Canis lupus	9612	Canis lupus	Canis	Canidae	Carnivora	Mammalia
OQ621709.1	Coronaviridae_4	Canine respiratory coronavirus isolate PP010_THA_2013, complete genome	Coronaviridae	Betacoronavirus	Betacoronavirus 1	Thailand	30772	ssRNA(+)	FALSE	FALSE	Canis lupus	9612	Canis lupus	Canis	Canidae	Carnivora	Mammalia
OQ621710.1	Coronaviridae_4	Canine respiratory coronavirus isolate PP049_THA_2014, complete genome	Coronaviridae	Betacoronavirus	Betacoronavirus 1	Thailand	30769	ssRNA(+)	FALSE	FALSE	Canis lupus	9612	Canis lupus	Canis	Canidae	Carnivora	Mammalia
OQ621711.1	Coronaviridae_4	Canine respiratory coronavirus isolate PP106_THA_2014, complete genome	Coronaviridae	Betacoronavirus	Betacoronavirus 1	Thailand	30769	ssRNA(+)	FALSE	FALSE	Canis lupus	9612	Canis lupus	Canis	Canidae	Carnivora	Mammalia
OQ621712.1	Coronaviridae_4	Canine respiratory coronavirus isolate PP014_THA_2013, complete genome	Coronaviridae	Betacoronavirus	Betacoronavirus 1	Thailand	30769	ssRNA(+)	FALSE	FALSE	Canis lupus	9612	Canis lupus	Canis	Canidae	Carnivora	Mammalia
OQ621713.1	Coronaviridae_4	Canine respiratory coronavirus isolate PP146_THA_2015, complete genome	Coronaviridae	Betacoronavirus	Betacoronavirus 1	Thailand	30769	ssRNA(+)	FALSE	FALSE	Canis lupus	9612	Canis lupus	Canis	Canidae	Carnivora	Mammalia
OQ621714.1	Coronaviridae_4	Canine respiratory coronavirus isolate PP158_THA_2015, complete genome	Coronaviridae	Betacoronavirus	Betacoronavirus 1	Thailand	30769	ssRNA(+)	FALSE	FALSE	Canis lupus	9612	Canis lupus	Canis	Canidae	Carnivora	Mammalia
OQ621715.1	Coronaviridae_4	Canine respiratory coronavirus isolate D057NS_THA_2021, complete genome	Coronaviridae	Betacoronavirus	Betacoronavirus 1	Thailand	30715	ssRNA(+)	FALSE	FALSE	Canis lupus	9612	Canis lupus	Canis	Canidae	Carnivora	Mammalia
OQ621716.1	Coronaviridae_4	Canine respiratory coronavirus isolate D144NS_THA_2021, complete genome	Coronaviridae	Betacoronavirus	Betacoronavirus 1	Thailand	30715	ssRNA(+)	FALSE	FALSE	Canis lupus	9612	Canis lupus	Canis	Canidae	Carnivora	Mammalia
OQ621717.1	Coronaviridae_4	Canine respiratory coronavirus isolate D140NS_THA_2021, complete genome	Coronaviridae	Betacoronavirus	Betacoronavirus 1	Thailand	30715	ssRNA(+)	FALSE	FALSE	Canis lupus	9612	Canis lupus	Canis	Canidae	Carnivora	Mammalia
OQ621718.1	Coronaviridae_4	Canine respiratory coronavirus isolate D175NS_THA_2022, complete genome	Coronaviridae	Betacoronavirus	Betacoronavirus 1	Thailand	30715	ssRNA(+)	FALSE	FALSE	Canis lupus	9612	Canis lupus	Canis	Canidae	Carnivora	Mammalia
OQ621719.1	Coronaviridae_4	Canine respiratory coronavirus isolate D177NS_THA_2022, complete genome	Coronaviridae	Betacoronavirus	Betacoronavirus 1	Thailand	30721	ssRNA(+)	FALSE	FALSE	Canis lupus	9612	Canis lupus	Canis	Canidae	Carnivora	Mammalia
OQ621720.1	Coronaviridae_4	Canine respiratory coronavirus isolate D161NS_THA_2021, complete genome	Coronaviridae	Betacoronavirus	Betacoronavirus 1	Thailand	30715	ssRNA(+)	FALSE	FALSE	Canis lupus	9612	Canis lupus	Canis	Canidae	Carnivora	Mammalia
OQ621721.1	Coronaviridae_4	Canine respiratory coronavirus isolate D154NS_THA_2021, complete genome	Coronaviridae	Betacoronavirus	Betacoronavirus 1	Thailand	30713	ssRNA(+)	FALSE	FALSE	Canis lupus	9612	Canis lupus	Canis	Canidae	Carnivora	Mammalia
OQ621722.1	Coronaviridae_4	Canine respiratory coronavirus isolate D155NS_THA_2021, complete genome	Coronaviridae	Betacoronavirus	Betacoronavirus 1	Thailand	30713	ssRNA(+)	FALSE	FALSE	Canis lupus	9612	Canis lupus	Canis	Canidae	Carnivora	Mammalia
OQ621723.1	Coronaviridae_4	Canine respiratory coronavirus isolate D206NS_THA_2022, complete genome	Coronaviridae	Betacoronavirus	Betacoronavirus 1	Thailand	30757	ssRNA(+)	FALSE	FALSE	Canis lupus	9612	Canis lupus	Canis	Canidae	Carnivora	Mammalia
OQ621724.1	Coronaviridae_4	Canine respiratory coronavirus isolate D187NS_THA_2022, complete genome	Coronaviridae	Betacoronavirus	Betacoronavirus 1	Thailand	30758	ssRNA(+)	FALSE	FALSE	Canis lupus	9612	Canis lupus	Canis	Canidae	Carnivora	Mammalia
OQ621725.1	Coronaviridae_4	Canine respiratory coronavirus isolate D197NS_THA_2022, complete genome	Coronaviridae	Betacoronavirus	Betacoronavirus 1	Thailand	30757	ssRNA(+)	FALSE	FALSE	Canis lupus	9612	Canis lupus	Canis	Canidae	Carnivora	Mammalia
OQ621726.1	Coronaviridae_4	Canine respiratory coronavirus isolate D200NS_THA_2022, complete genome	Coronaviridae	Betacoronavirus	Betacoronavirus 1	Thailand	30759	ssRNA(+)	FALSE	FALSE	Canis lupus	9612	Canis lupus	Canis	Canidae	Carnivora	Mammalia
OQ621727.1	Coronaviridae_4	Canine respiratory coronavirus isolate D153NS_THA_2021, complete genome	Coronaviridae	Betacoronavirus	Betacoronavirus 1	Thailand	30715	ssRNA(+)	FALSE	FALSE	Canis lupus	9612	Canis lupus	Canis	Canidae	Carnivora	Mammalia
OX335534.1	Coronaviridae_5	Canine coronavirus isolate 10/22 genome assembly, chromosome: 1	Coronaviridae	Alphacoronavirus	Alphacoronavirus 1	United Kingdom	29311	ssRNA(+)	FALSE	FALSE	Canis lupus	9612	Canis lupus	Canis	Canidae	Carnivora	Mammalia
OX335535.1	Coronaviridae_5	Canine coronavirus isolate 13/22 genome assembly, chromosome: 1	Coronaviridae	Alphacoronavirus	Alphacoronavirus 1	United Kingdom	29218	ssRNA(+)	FALSE	FALSE	Canis lupus	9612	Canis lupus	Canis	Canidae	Carnivora	Mammalia
OX335541.1	Coronaviridae_5	Canine coronavirus isolate 11/22 genome assembly, chromosome: 1	Coronaviridae	Alphacoronavirus	Alphacoronavirus 1	United Kingdom	29268	ssRNA(+)	FALSE	FALSE	Canis lupus	9612	Canis lupus	Canis	Canidae	Carnivora	Mammalia
OX335545.1	Coronaviridae_5	Canine coronavirus isolate 38/22 genome assembly, chromosome: 1	Coronaviridae	Alphacoronavirus	Alphacoronavirus 1	United Kingdom	29240	ssRNA(+)	FALSE	FALSE	Canis lupus	9612	Canis lupus	Canis	Canidae	Carnivora	Mammalia
OX335546.1	Coronaviridae_5	Canine coronavirus isolate 59/22 genome assembly, chromosome: 1	Coronaviridae	Alphacoronavirus	Alphacoronavirus 1	United Kingdom	29213	ssRNA(+)	FALSE	FALSE	Canis lupus	9612	Canis lupus	Canis	Canidae	Carnivora	Mammalia
OX335548.1	Coronaviridae_5	Canine coronavirus isolate 62/22 genome assembly, chromosome: 1	Coronaviridae	Alphacoronavirus	Alphacoronavirus 1	United Kingdom	29245	ssRNA(+)	FALSE	FALSE	Canis lupus	9612	Canis lupus	Canis	Canidae	Carnivora	Mammalia
OX335549.1	Coronaviridae_5	Canine coronavirus isolate 12/20 genome assembly, chromosome: 1	Coronaviridae	Alphacoronavirus	Alphacoronavirus 1	United Kingdom	29321	ssRNA(+)	FALSE	FALSE	Canis lupus	9612	Canis lupus	Canis	Canidae	Carnivora	Mammalia
OX335623.1	Coronaviridae_5	Canine coronavirus isolate 61/22 genome assembly, chromosome: 1	Coronaviridae	Alphacoronavirus	Alphacoronavirus 1	United Kingdom	29139	ssRNA(+)	FALSE	FALSE	Canis lupus	9612	Canis lupus	Canis	Canidae	Carnivora	Mammalia
MZ322502.1	Coronaviridae_12	Severe acute respiratory syndrome coronavirus 2 isolate SARS-CoV-2/Canis familiaris/ECU/DF-44/2021 ORF1ab polyprotein (ORF1ab) and ORF1a polyprotein (ORF1ab) genes, partial cds; surface glycoprotein (S) and ORF3a protein (ORF3a) genes, complete cds; E gene, partial sequence; membrane glycoprotein (M) and ORF6 protein (ORF6) genes, complete cds; ORF7a protein (ORF7a) and ORF7b (ORF7b) genes, parti…	Coronaviridae	Betacoronavirus	Severe acute respiratory syndrome-related coronavirus	Ecuador	29659	ssRNA(+)	FALSE	FALSE	Canis lupus	9612	Canis lupus	Canis	Canidae	Carnivora	Mammalia
MZ413340.1	Coronaviridae_12	Severe acute respiratory syndrome coronavirus 2 isolate SARS-CoV-2/Asiatic Lion/IND/SARS-CoV-2_Lion_IND_CAD932_2020/2021 ORF1ab polyprotein (ORF1ab), ORF1a polyprotein (ORF1ab), surface glycoprotein (S), ORF3a protein (ORF3a), envelope protein (E), membrane glycoprotein (M), ORF6 protein (ORF6), ORF7a protein (ORF7a), ORF7b (ORF7b), ORF8 protein (ORF8), nucleocapsid phosphoprotein (N), and ORF10 …	Coronaviridae	Betacoronavirus	Severe acute respiratory syndrome-related coronavirus	India	29874	ssRNA(+)	FALSE	FALSE	Panthera leo	9689	Panthera leo	Panthera	Felidae	Carnivora	Mammalia
MZ414173.1	Coronaviridae_12	Severe acute respiratory syndrome coronavirus 2 isolate SARS-CoV-2/Canis lupus familiaris/THA/CU27184N/2021 ORF1ab polyprotein (ORF1ab), ORF1a polyprotein (ORF1ab), surface glycoprotein (S), ORF3a protein (ORF3a), envelope protein (E), membrane glycoprotein (M), ORF6 protein (ORF6), ORF7a protein (ORF7a), ORF7b (ORF7b), truncated ORF8 protein (ORF8), nucleocapsid phosphoprotein (N), and ORF10 pro…	Coronaviridae	Betacoronavirus	Severe acute respiratory syndrome-related coronavirus	Thailand	29743	ssRNA(+)	FALSE	FALSE	Canis lupus	9612	Canis lupus	Canis	Canidae	Carnivora	Mammalia
MZ902039.1	Coronaviridae_12	Severe acute respiratory syndrome coronavirus 2 isolate SARS-CoV-2/Dog/ESP/EPI/2020 ORF1ab polyprotein (ORF1ab), ORF1a polyprotein (ORF1ab), surface glycoprotein (S), ORF3a protein (ORF3a), envelope protein (E), membrane glycoprotein (M), and ORF6 protein (ORF6) genes, complete cds; ORF7a gene, complete sequence; and ORF7b (ORF7b), ORF8 protein (ORF8), nucleocapsid phosphoprotein (N), and ORF10 p…	Coronaviridae	Betacoronavirus	Severe acute respiratory syndrome-related coronavirus	Spain	29620	ssRNA(+)	FALSE	FALSE	Canis lupus	9612	Canis lupus	Canis	Canidae	Carnivora	Mammalia
OK174325.1	Coronaviridae_12	Severe acute respiratory syndrome coronavirus 2 isolate SARS-CoV-2/Dog/USA/GA-CDC-4213400-001/2021 ORF1ab polyprotein (ORF1ab), ORF1a polyprotein (ORF1ab), and surface glycoprotein (S) genes, complete cds; ORF3a protein (ORF3a) gene, partial cds; envelope protein (E), membrane glycoprotein (M), ORF6 protein (ORF6), ORF7a protein (ORF7a), and ORF7b (ORF7b) genes, complete cds; ORF8 gene, complete …	Coronaviridae	Betacoronavirus	Severe acute respiratory syndrome-related coronavirus	USA	29786	ssRNA(+)	FALSE	FALSE	Canis lupus	9612	Canis lupus	Canis	Canidae	Carnivora	Mammalia
OK174326.1	Coronaviridae_12	Severe acute respiratory syndrome coronavirus 2 isolate SARS-CoV-2/Dog/USA/GA-CDC-4213401-001/2021 ORF1ab polyprotein (ORF1ab), ORF1a polyprotein (ORF1ab), surface glycoprotein (S), ORF3a protein (ORF3a), envelope protein (E), membrane glycoprotein (M), ORF6 protein (ORF6), ORF7a protein (ORF7a), and ORF7b (ORF7b) genes, complete cds; ORF8 gene, complete sequence; and nucleocapsid phosphoprotein …	Coronaviridae	Betacoronavirus	Severe acute respiratory syndrome-related coronavirus	USA	29821	ssRNA(+)	FALSE	FALSE	Canis lupus	9612	Canis lupus	Canis	Canidae	Carnivora	Mammalia
OK539641.1	Coronaviridae_12	Severe acute respiratory syndrome coronavirus 2 isolate SARS-CoV-2/Canis lupus familiaris/THA/CU27791/2021 ORF1ab polyprotein (ORF1ab), ORF1a polyprotein (ORF1ab), surface glycoprotein (S), ORF3a protein (ORF3a), envelope protein (E), membrane glycoprotein (M), ORF6 protein (ORF6), ORF7a protein (ORF7a), and ORF7b (ORF7b) genes, complete cds; ORF8 gene, complete sequence; and nucleocapsid phospho…	Coronaviridae	Betacoronavirus	Severe acute respiratory syndrome-related coronavirus	Thailand	29704	ssRNA(+)	FALSE	FALSE	Canis lupus	9612	Canis lupus	Canis	Canidae	Carnivora	Mammalia
OL752440.1	Coronaviridae_12	Severe acute respiratory syndrome coronavirus 2 isolate SARS-CoV-2/Prionailurus bengalensis euptilurus/CZE/4102-5/2021 ORF1ab polyprotein (ORF1ab), ORF1a polyprotein (ORF1ab), surface glycoprotein (S), ORF3a protein (ORF3a), envelope protein (E), membrane glycoprotein (M), ORF6 protein (ORF6), ORF7a protein (ORF7a), and ORF7b (ORF7b) genes, complete cds; ORF8 gene, complete sequence; and nucleoca…	Coronaviridae	Betacoronavirus	Severe acute respiratory syndrome-related coronavirus	Czech Republic	29717	ssRNA(+)	FALSE	FALSE	Prionailurus bengalensis	37029	Prionailurus bengalensis	Prionailurus	Felidae	Carnivora	Mammalia
OL752441.1	Coronaviridae_12	Severe acute respiratory syndrome coronavirus 2 isolate SARS-CoV-2/Gorilla gorilla gorilla/CZE/4243-6/2021 ORF1ab polyprotein (ORF1ab), ORF1a polyprotein (ORF1ab), surface glycoprotein (S), ORF3a protein (ORF3a), envelope protein (E), membrane glycoprotein (M), ORF6 protein (ORF6), ORF7a protein (ORF7a), and ORF7b (ORF7b) genes, complete cds; ORF8 gene, complete sequence; and nucleocapsid phospho…	Coronaviridae	Betacoronavirus	Severe acute respiratory syndrome-related coronavirus	Czech Republic	29717	ssRNA(+)	FALSE	FALSE	Gorilla gorilla	9593	Gorilla gorilla	Gorilla	Hominidae	Primates	Mammalia
OL752442.1	Coronaviridae_12	Severe acute respiratory syndrome coronavirus 2 isolate SARS-CoV-2/Panthera tigris jacksoni/CZE/4243-7/2021 ORF1ab polyprotein (ORF1ab), ORF1a polyprotein (ORF1ab), surface glycoprotein (S), ORF3a protein (ORF3a), envelope protein (E), membrane glycoprotein (M), ORF6 protein (ORF6), ORF7a protein (ORF7a), and ORF7b (ORF7b) genes, complete cds; ORF8 gene, complete sequence; and nucleocapsid phosph…	Coronaviridae	Betacoronavirus	Severe acute respiratory syndrome-related coronavirus	Czech Republic	29717	ssRNA(+)	FALSE	FALSE	Panthera tigris	9694	Panthera tigris	Panthera	Felidae	Carnivora	Mammalia
OL752443.1	Coronaviridae_12	Severe acute respiratory syndrome coronavirus 2 isolate SARS-CoV-2/Gorilla gorilla gorilla/CZE/5145-2/2021 ORF1ab polyprotein (ORF1ab), ORF1a polyprotein (ORF1ab), surface glycoprotein (S), ORF3a protein (ORF3a), envelope protein (E), membrane glycoprotein (M), ORF6 protein (ORF6), ORF7a protein (ORF7a), and ORF7b (ORF7b) genes, complete cds; ORF8 gene, complete sequence; and nucleocapsid phospho…	Coronaviridae	Betacoronavirus	Severe acute respiratory syndrome-related coronavirus	Czech Republic	29717	ssRNA(+)	FALSE	FALSE	Gorilla gorilla	9593	Gorilla gorilla	Gorilla	Hominidae	Primates	Mammalia
OL752444.1	Coronaviridae_12	Severe acute respiratory syndrome coronavirus 2 isolate SARS-CoV-2/Panthera leo persica/CZE/3855-1/2021 ORF1ab polyprotein (ORF1ab), ORF1a polyprotein (ORF1ab), surface glycoprotein (S), ORF3a protein (ORF3a), envelope protein (E), membrane glycoprotein (M), ORF6 protein (ORF6), ORF7a protein (ORF7a), and ORF7b (ORF7b) genes, complete cds; ORF8 gene, complete sequence; and nucleocapsid phosphopro…	Coronaviridae	Betacoronavirus	Severe acute respiratory syndrome-related coronavirus	Czech Republic	29717	ssRNA(+)	FALSE	FALSE	Panthera leo	9689	Panthera leo	Panthera	Felidae	Carnivora	Mammalia
OM966899.1	Coronaviridae_12	Severe acute respiratory syndrome coronavirus 2 isolate SARS-CoV-2/Canis lupus familiaris/URY/I_1_MO/2020 ORF1ab polyprotein (ORF1ab), ORF1a polyprotein (ORF1ab), surface glycoprotein (S), ORF3a protein (ORF3a), envelope protein (E), membrane glycoprotein (M), ORF6 protein (ORF6), ORF7a protein (ORF7a), ORF7b (ORF7b), ORF8 protein (ORF8), nucleocapsid phosphoprotein (N), and ORF10 protein (ORF10)…	Coronaviridae	Betacoronavirus	Severe acute respiratory syndrome-related coronavirus	Uruguay	29861	ssRNA(+)	FALSE	FALSE	Canis lupus	9612	Canis lupus	Canis	Canidae	Carnivora	Mammalia
ON982613.1	Coronaviridae_12	Severe acute respiratory syndrome coronavirus 2 isolate SARS-CoV-2/Canis lupus familiaris/CHE/P1784_USZ29_Tier1/2021 ORF1ab polyprotein (ORF1ab), ORF1a polyprotein (ORF1ab), surface glycoprotein (S), ORF3a protein (ORF3a), envelope protein (E), membrane glycoprotein (M), ORF6 protein (ORF6), ORF7a protein (ORF7a), and ORF7b (ORF7b) genes, complete cds; ORF8 gene, complete sequence; and nucleocaps…	Coronaviridae	Betacoronavirus	Severe acute respiratory syndrome-related coronavirus	Switzerland	29823	ssRNA(+)	FALSE	FALSE	Canis lupus	9612	Canis lupus	Canis	Canidae	Carnivora	Mammalia
OP809597.1	Coronaviridae_12	Severe acute respiratory syndrome coronavirus 2 isolate SARS-CoV-2/Canis familiaris/NAM/1256/2022 ORF1ab polyprotein (ORF1ab), ORF1a polyprotein (ORF1ab), surface glycoprotein (S), ORF3a protein (ORF3a), envelope protein (E), membrane glycoprotein (M), ORF6 protein (ORF6), ORF7a protein (ORF7a), ORF7b (ORF7b), ORF8 protein (ORF8), nucleocapsid phosphoprotein (N), and ORF10 protein (ORF10) genes, …	Coronaviridae	Betacoronavirus	Severe acute respiratory syndrome-related coronavirus	Namibia	29848	ssRNA(+)	FALSE	FALSE	Canis lupus	9612	Canis lupus	Canis	Canidae	Carnivora	Mammalia
OP862443.1	Coronaviridae_12	Severe acute respiratory syndrome coronavirus 2 isolate SARS-CoV-2/Dog/THA/CU28424/2022 ORF1ab polyprotein (ORF1ab), ORF1a polyprotein (ORF1ab), surface glycoprotein (S), ORF3a protein (ORF3a), envelope protein (E), membrane glycoprotein (M), ORF6 protein (ORF6), and ORF7a protein (ORF7a) genes, complete cds; ORF7b (ORF7b) and ORF8 protein (ORF8) genes, partial cds; and nucleocapsid phosphoprotei…	Coronaviridae	Betacoronavirus	Severe acute respiratory syndrome-related coronavirus	Thailand	29759	ssRNA(+)	FALSE	FALSE	Canis lupus	9612	Canis lupus	Canis	Canidae	Carnivora	Mammalia
AB779622.1	Sedoreoviridae_2	Porcine rotavirus A VP1 gene for RNA-dependent RNA polymerase (VP1), complete cds, strain: RVA/Pig-wt/THA/CMP29/08/2008/G3P[13]	Sedoreoviridae	Rotavirus	Rotavirus A	Thailand	3148	dsRNA	TRUE	FALSE	Sus scrofa	9823	Sus scrofa	Sus	Suidae	Artiodactyla	Mammalia
AB779623.1	Sedoreoviridae_2	Porcine rotavirus A VP1 gene for RNA-dependent RNA polymerase (VP1), complete cds, strain: RVA/Pig-wt/THA/CMP40/08/2008/G3P[23]	Sedoreoviridae	Rotavirus	Rotavirus A	Thailand	3033	dsRNA	TRUE	FALSE	Sus scrofa	9823	Sus scrofa	Sus	Suidae	Artiodactyla	Mammalia
AB779624.1	Sedoreoviridae_2	Porcine rotavirus A VP1 gene for RNA-dependent RNA polymerase (VP1), complete cds, strain: RVA/Pig-wt/THA/CMP45/08/2008/G9P[23]	Sedoreoviridae	Rotavirus	Rotavirus A	Thailand	3153	dsRNA	TRUE	FALSE	Sus scrofa	9823	Sus scrofa	Sus	Suidae	Artiodactyla	Mammalia
AB779625.1	Sedoreoviridae_2	Porcine rotavirus A VP1 gene for RNA-dependent RNA polymerase (VP1), complete cds, strain: RVA/Pig-wt/THA/CMP48/08/2008/G3P[23]	Sedoreoviridae	Rotavirus	Rotavirus A	Thailand	3061	dsRNA	TRUE	FALSE	Sus scrofa	9823	Sus scrofa	Sus	Suidae	Artiodactyla	Mammalia
AB924084.1	Sedoreoviridae_2	Porcine rotavirus A gene for VP1, complete cds, strain: RVA/Pig-wt/JPN/BU2/2014/G5P[7]	Sedoreoviridae	Rotavirus	Rotavirus A	Japan	3302	dsRNA	TRUE	FALSE	Sus scrofa	9823	Sus scrofa	Sus	Suidae	Artiodactyla	Mammalia
AB924095.1	Sedoreoviridae_2	Porcine rotavirus A gene for VP1, complete cds, strain: RVA/Pig-wt/JPN/BU8/2014/G4P[6]	Sedoreoviridae	Rotavirus	Rotavirus A	Japan	3302	dsRNA	TRUE	FALSE	Sus scrofa	9823	Sus scrofa	Sus	Suidae	Artiodactyla	Mammalia
AB924106.1	Sedoreoviridae_2	Porcine rotavirus A gene for VP1, complete cds, strain: RVA/Pig-wt/JPN/BU9/2014/G9P[23]	Sedoreoviridae	Rotavirus	Rotavirus A	Japan	3302	dsRNA	TRUE	FALSE	Sus scrofa	9823	Sus scrofa	Sus	Suidae	Artiodactyla	Mammalia
EU708912.1	Sedoreoviridae_3	Canine rotavirus CU-1 VP1 protein (VP1) gene, complete cds	Sedoreoviridae	Rotavirus	Rotavirus A	USA	3269	dsRNA	TRUE	FALSE	Canis lupus	9612	Canis lupus	Canis	Canidae	Carnivora	Mammalia
EU708923.1	Sedoreoviridae_3	Canine rotavirus K9 VP1 protein (VP1) gene, complete cds	Sedoreoviridae	Rotavirus	Rotavirus A	USA	3269	dsRNA	TRUE	FALSE	Canis lupus	9612	Canis lupus	Canis	Canidae	Carnivora	Mammalia
EU708934.1	Sedoreoviridae_3	Canine rotavirus A79-10/G3P[3] VP1 protein (VP1) gene, complete cds	Sedoreoviridae	Rotavirus	Rotavirus A	USA	3269	dsRNA	TRUE	FALSE	Canis lupus	9612	Canis lupus	Canis	Canidae	Carnivora	Mammalia
HQ661123.1	Sedoreoviridae_3	Rotavirus A strain RVA/Dog-tc/ITA/RV52-96/1996/G3P[3] VP1 gene, complete cds	Sedoreoviridae	Rotavirus	Rotavirus A	Italy	3302	dsRNA	TRUE	FALSE	Canis lupus	9612	Canis lupus	Canis	Canidae	Carnivora	Mammalia
HQ661134.1	Sedoreoviridae_3	Rotavirus A strain RVA/Dog-tc/ITA/RV198-95/1995/G3P[3] VP1 gene, complete cds	Sedoreoviridae	Rotavirus	Rotavirus A	Italy	3302	dsRNA	TRUE	FALSE	Canis lupus	9612	Canis lupus	Canis	Canidae	Carnivora	Mammalia
KJ752372.1	Sedoreoviridae_1	Rotavirus A strain RVA/Pig-wt/ZAF/MRC-DPRU1533/2007/G2P[4] segment 1 RNA-dependent RNA polymerase VP1 (VP1) gene, complete cds	Sedoreoviridae	Rotavirus	Rotavirus A	South Africa	3269	dsRNA	TRUE	FALSE	Sus scrofa	9823	Sus scrofa	Sus	Suidae	Artiodactyla	Mammalia
KJ752483.1	Sedoreoviridae_2	Rotavirus A strain RVA/Pig-wt/ZAF/MRC-DPRU1567/2008/G5P[6] mixed_genotype segment 1 RNA-dependent RNA polymerase VP1 (VP1) gene, complete cds	Sedoreoviridae	Rotavirus	Rotavirus A	South Africa	3269	dsRNA	TRUE	FALSE	Sus scrofa	9823	Sus scrofa	Sus	Suidae	Artiodactyla	Mammalia
KJ875791.1	Sedoreoviridae_3	Rotavirus A isolate dog/HUN/135/2012/G3P[3]/R3 VP1 protein gene, complete cds	Sedoreoviridae	Rotavirus	Rotavirus A	Hungary	3302	dsRNA	TRUE	FALSE	Canis lupus	9612	Canis lupus	Canis	Canidae	Carnivora	Mammalia
KM369892.2	Sedoreoviridae_50	Rotavirus I strain KE135/2012 VP1 gene, complete cds	Sedoreoviridae	Rotavirus	Rotavirus I	Hungary	3518	dsRNA	TRUE	FALSE	Canis lupus	9612	Canis lupus	Canis	Canidae	Carnivora	Mammalia
KM369903.2	Sedoreoviridae_50	Rotavirus I strain KE528/2012 VP1 gene, complete cds	Sedoreoviridae	Rotavirus	Rotavirus I	Hungary	3518	dsRNA	TRUE	FALSE	Canis lupus	9612	Canis lupus	Canis	Canidae	Carnivora	Mammalia
KM580454.1	Sedoreoviridae_7	Bluetongue virus 11 isolate USA2011/TX 128184-11 VP1 protein (VP1) gene, complete cds	Sedoreoviridae	Orbivirus	Bluetongue virus	USA	3944	dsRNA	TRUE	FALSE	Canis lupus	9612	Canis lupus	Canis	Canidae	Carnivora	Mammalia
KM580469.1	Sedoreoviridae_7	Bluetongue virus 11 isolate USA2012/KS 120659-12 VP1 protein (VP1) gene, complete cds	Sedoreoviridae	Orbivirus	Bluetongue virus	USA	3944	dsRNA	TRUE	FALSE	Canis lupus	9612	Canis lupus	Canis	Canidae	Carnivora	Mammalia
KP752767.1	Sedoreoviridae_2	Rotavirus A strain RVA/Pig-wt/ZAF/MRC-DPRU1576/2007/G5P[X] mixed_genotype segment 1 RNA-dependent RNA polymerase VP1 (VP1) gene, complete cds	Sedoreoviridae	Rotavirus	Rotavirus A	South Africa	3270	dsRNA	TRUE	FALSE	Sus scrofa	9823	Sus scrofa	Sus	Suidae	Artiodactyla	Mammalia
KP752856.1	Sedoreoviridae_2	Rotavirus A strain RVA/Pig-wt/ZAF/MRC-DPRU1562/2008/G5P[X] segment 1 RNA-dependent RNA polymerase VP1 (VP1) gene, complete cds	Sedoreoviridae	Rotavirus	Rotavirus A	South Africa	3271	dsRNA	TRUE	FALSE	Sus scrofa	9823	Sus scrofa	Sus	Suidae	Artiodactyla	Mammalia
KP752923.1	Sedoreoviridae_2	Rotavirus A strain RVA/Pig-wt/ZAF/MRC-DPRU1522/2007/G5G9P[X] mixed_genotype segment 1 RNA-dependent RNA polymerase VP1 (VP1) gene, complete cds	Sedoreoviridae	Rotavirus	Rotavirus A	South Africa	3271	dsRNA	TRUE	FALSE	Sus scrofa	9823	Sus scrofa	Sus	Suidae	Artiodactyla	Mammalia
KP752959.1	Sedoreoviridae_2	Rotavirus A strain RVA/Pig-wt/ZAF/MRC-DPRU1557/2008/G4G5P[23] mixed_genotype segment 1 RNA-dependent RNA polymerase VP1 (VP1) gene, complete cds	Sedoreoviridae	Rotavirus	Rotavirus A	South Africa	3271	dsRNA	TRUE	FALSE	Sus scrofa	9823	Sus scrofa	Sus	Suidae	Artiodactyla	Mammalia
KP753006.1	Sedoreoviridae_2	Rotavirus A strain RVA/Pig-wt/ZAF/MRC-DPRU1513/2009/G5P[6] mixed_genotype segment 1 RNA-dependent RNA polymerase VP1 (VP1) gene, complete cds	Sedoreoviridae	Rotavirus	Rotavirus A	South Africa	3271	dsRNA	TRUE	FALSE	Sus scrofa	9823	Sus scrofa	Sus	Suidae	Artiodactyla	Mammalia
KP753122.1	Sedoreoviridae_2	Rotavirus A strain RVA/Pig-wt/ZAF/MRC-DPRU1487/2007/G3G5P[23] mixed_genotype segment 1 RNA-dependent RNA polymerase VP1 (VP1) gene, complete cds	Sedoreoviridae	Rotavirus	Rotavirus A	South Africa	3271	dsRNA	TRUE	FALSE	Sus scrofa	9823	Sus scrofa	Sus	Suidae	Artiodactyla	Mammalia
KP753190.1	Sedoreoviridae_2	Rotavirus A strain RVA/Pig-wt/ZAF/MRC-DPRU1568/2008/G5P[X] segment 1 RNA-dependent RNA polymerase VP1 (VP1) gene, complete cds	Sedoreoviridae	Rotavirus	Rotavirus A	South Africa	3271	dsRNA	TRUE	FALSE	Sus scrofa	9823	Sus scrofa	Sus	Suidae	Artiodactyla	Mammalia
KP988013.1	Sedoreoviridae_56	Rotavirus C strain RVC/Dog-wt/HUN/174/2012/G10P8 VP1 gene, complete cds	Sedoreoviridae	Rotavirus	Rotavirus C	Hungary	3273	dsRNA	TRUE	FALSE	Canis lupus	9612	Canis lupus	Canis	Canidae	Carnivora	Mammalia
KU254592.2	Sedoreoviridae_60	Porcine rotavirus H strain MN.9.65 VP1 gene, complete cds	Sedoreoviridae	Rotavirus	Rotavirus H	USA	3534	dsRNA	TRUE	FALSE	Sus scrofa	9823	Sus scrofa	Sus	Suidae	Artiodactyla	Mammalia
KX362389.1	Sedoreoviridae_67	Rotavirus B strain RVB/Pig-wt/VNM/14176_8/VP1 RNA-dependent RNA polymerase (VP1) gene, complete cds	Sedoreoviridae	Rotavirus	Rotavirus B	Viet Nam	3489	dsRNA	TRUE	FALSE	Sus scrofa	9823	Sus scrofa	Sus	Suidae	Artiodactyla	Mammalia
KX362444.1	Sedoreoviridae_55	Rotavirus C strain RVC/Pig-wt/VNM/12129_51/VP1 RNA-dependent RNA polymerase (VP1) gene, complete cds	Sedoreoviridae	Rotavirus	Rotavirus C	Viet Nam	3299	dsRNA	TRUE	FALSE	Sus scrofa	9823	Sus scrofa	Sus	Suidae	Artiodactyla	Mammalia
KX362456.1	Sedoreoviridae_55	Rotavirus C strain RVC/Pig-wt/VNM/12130_53/VP1 RNA-dependent RNA polymerase (VP1) gene, complete cds	Sedoreoviridae	Rotavirus	Rotavirus C	Viet Nam	3296	dsRNA	TRUE	FALSE	Sus scrofa	9823	Sus scrofa	Sus	Suidae	Artiodactyla	Mammalia
KX362537.1	Sedoreoviridae_60	Rotavirus H strain RVH/Pig-wt/VNM/14250_11/VP1 RNA-dependent RNA polymerase (VP1) gene, complete cds	Sedoreoviridae	Rotavirus	Rotavirus H	Viet Nam	3515	dsRNA	TRUE	FALSE	Sus scrofa	9823	Sus scrofa	Sus	Suidae	Artiodactyla	Mammalia
KX362548.1	Sedoreoviridae_60	Rotavirus H strain RVH/Pig-wt/VNM/14176_13/VP1 RNA-dependent RNA polymerase (VP1) gene, complete cds	Sedoreoviridae	Rotavirus	Rotavirus H	Viet Nam	3510	dsRNA	TRUE	FALSE	Sus scrofa	9823	Sus scrofa	Sus	Suidae	Artiodactyla	Mammalia
KX363326.1	Sedoreoviridae_2	Rotavirus A strain RVA/Pig-wt/VNM/14150_53/VP1_c1 RNA-dependent RNA polymerase (VP1) gene, complete cds	Sedoreoviridae	Rotavirus	Rotavirus A	Viet Nam	3302	dsRNA	TRUE	FALSE	Sus scrofa	9823	Sus scrofa	Sus	Suidae	Artiodactyla	Mammalia
LC122592.1	Sedoreoviridae_55	Porcine rotavirus C gene for VP1, complete cds, strain: RVC/Pig-wt/Tochigi-1-1/2015/G9P[4]	Sedoreoviridae	Rotavirus	Rotavirus C	Japan	3309	dsRNA	TRUE	FALSE	Sus scrofa	9823	Sus scrofa	Sus	Suidae	Artiodactyla	Mammalia
LC326509.1	Sedoreoviridae_3	Rotavirus A RVA/Dog-tc/JPN/RS15/1982/G3P[3] VP1 gene for viral protein 1, complete cds	Sedoreoviridae	Rotavirus	Rotavirus A	Japan	3302	dsRNA	TRUE	FALSE	Canis lupus	9612	Canis lupus	Canis	Canidae	Carnivora	Mammalia
LC416269.1	Sedoreoviridae_60	Porcine rotavirus H NGS-18 VP1 gene for viral protein 1, complete cds	Sedoreoviridae	Rotavirus	Rotavirus H	Japan	3532	dsRNA	TRUE	FALSE	Sus scrofa	9823	Sus scrofa	Sus	Suidae	Artiodactyla	Mammalia
LC622370.1	Sedoreoviridae_55	Porcine rotavirus C RVC/Pig-wt/JPN/HgYa2/2016/G1P9 VP1 gene for polyprotein, complete cds	Sedoreoviridae	Rotavirus	Rotavirus C	Japan	3289	dsRNA	TRUE	FALSE	Sus scrofa	9823	Sus scrofa	Sus	Suidae	Artiodactyla	Mammalia
LC622393.1	Sedoreoviridae_55	Porcine rotavirus C RVC/Pig-wt/JPN/HgOg11/2018/GXPX VP1 gene for polyprotein, complete cds	Sedoreoviridae	Rotavirus	Rotavirus C	Japan	3301	dsRNA	TRUE	FALSE	Sus scrofa	9823	Sus scrofa	Sus	Suidae	Artiodactyla	Mammalia
MG272073.1	Sedoreoviridae_95	Rotavirus B strain RVB/Pig-wt/USA/IL3/2012 RNA-dependent RNA polymerase (VP1) gene, complete cds	Sedoreoviridae	Rotavirus	Rotavirus B	USA	3483	dsRNA	TRUE	FALSE	Sus scrofa	9823	Sus scrofa	Sus	Suidae	Artiodactyla	Mammalia
MG272074.1	Sedoreoviridae_95	Rotavirus B strain RVB/Pig-wt/USA/IL4/2012 RNA-dependent RNA polymerase (VP1) gene, complete cds	Sedoreoviridae	Rotavirus	Rotavirus B	USA	3483	dsRNA	TRUE	FALSE	Sus scrofa	9823	Sus scrofa	Sus	Suidae	Artiodactyla	Mammalia
MG272075.1	Sedoreoviridae_95	Rotavirus B strain RVB/Pig-wt/USA/IL5/2012 RNA-dependent RNA polymerase (VP1) gene, complete cds	Sedoreoviridae	Rotavirus	Rotavirus B	USA	3483	dsRNA	TRUE	FALSE	Sus scrofa	9823	Sus scrofa	Sus	Suidae	Artiodactyla	Mammalia
MG272076.1	Sedoreoviridae_95	Rotavirus B strain RVB/Pig-wt/USA/IL6/2012 RNA-dependent RNA polymerase (VP1) gene, complete cds	Sedoreoviridae	Rotavirus	Rotavirus B	USA	3483	dsRNA	TRUE	FALSE	Sus scrofa	9823	Sus scrofa	Sus	Suidae	Artiodactyla	Mammalia
MG272077.1	Sedoreoviridae_95	Rotavirus B strain RVB/Pig-wt/USA/IL7/2012 RNA-dependent RNA polymerase (VP1) gene, complete cds	Sedoreoviridae	Rotavirus	Rotavirus B	USA	3483	dsRNA	TRUE	FALSE	Sus scrofa	9823	Sus scrofa	Sus	Suidae	Artiodactyla	Mammalia
MG272078.1	Sedoreoviridae_95	Rotavirus B strain RVB/Pig-wt/USA/IL8/2013 RNA-dependent RNA polymerase (VP1) gene, complete cds	Sedoreoviridae	Rotavirus	Rotavirus B	USA	3483	dsRNA	TRUE	FALSE	Sus scrofa	9823	Sus scrofa	Sus	Suidae	Artiodactyla	Mammalia
MG272079.1	Sedoreoviridae_95	Rotavirus B strain RVB/Pig-wt/USA/IL9/2013 RNA-dependent RNA polymerase (VP1) gene, complete cds	Sedoreoviridae	Rotavirus	Rotavirus B	USA	3483	dsRNA	TRUE	FALSE	Sus scrofa	9823	Sus scrofa	Sus	Suidae	Artiodactyla	Mammalia
MG272080.1	Sedoreoviridae_95	Rotavirus B strain RVB/Pig-wt/USA/IL10/2013 RNA-dependent RNA polymerase (VP1) gene, complete cds	Sedoreoviridae	Rotavirus	Rotavirus B	USA	3483	dsRNA	TRUE	FALSE	Sus scrofa	9823	Sus scrofa	Sus	Suidae	Artiodactyla	Mammalia
MG272081.1	Sedoreoviridae_95	Rotavirus B strain RVB/Pig-wt/USA/IL11/2013 RNA-dependent RNA polymerase (VP1) gene, complete cds	Sedoreoviridae	Rotavirus	Rotavirus B	USA	3483	dsRNA	TRUE	FALSE	Sus scrofa	9823	Sus scrofa	Sus	Suidae	Artiodactyla	Mammalia
MG272082.1	Sedoreoviridae_95	Rotavirus B strain RVB/Pig-wt/USA/IL12/2013 RNA-dependent RNA polymerase (VP1) gene, complete cds	Sedoreoviridae	Rotavirus	Rotavirus B	USA	3483	dsRNA	TRUE	FALSE	Sus scrofa	9823	Sus scrofa	Sus	Suidae	Artiodactyla	Mammalia
MG272083.1	Sedoreoviridae_95	Rotavirus B strain RVB/Pig-wt/USA/IL13/2013 RNA-dependent RNA polymerase (VP1) gene, complete cds	Sedoreoviridae	Rotavirus	Rotavirus B	USA	3483	dsRNA	TRUE	FALSE	Sus scrofa	9823	Sus scrofa	Sus	Suidae	Artiodactyla	Mammalia
MG272084.1	Sedoreoviridae_95	Rotavirus B strain RVB/Pig-wt/USA/IL14/2013 RNA-dependent RNA polymerase (VP1) gene, complete cds	Sedoreoviridae	Rotavirus	Rotavirus B	USA	3483	dsRNA	TRUE	FALSE	Sus scrofa	9823	Sus scrofa	Sus	Suidae	Artiodactyla	Mammalia
MG272085.1	Sedoreoviridae_95	Rotavirus B strain RVB/Pig-wt/USA/IL15/2013 RNA-dependent RNA polymerase (VP1) gene, complete cds	Sedoreoviridae	Rotavirus	Rotavirus B	USA	3483	dsRNA	TRUE	FALSE	Sus scrofa	9823	Sus scrofa	Sus	Suidae	Artiodactyla	Mammalia
MG272086.1	Sedoreoviridae_95	Rotavirus B strain RVB/Pig-wt/USA/IL16/2013 RNA-dependent RNA polymerase (VP1) gene, complete cds	Sedoreoviridae	Rotavirus	Rotavirus B	USA	3483	dsRNA	TRUE	FALSE	Sus scrofa	9823	Sus scrofa	Sus	Suidae	Artiodactyla	Mammalia
MG272087.1	Sedoreoviridae_95	Rotavirus B strain RVB/Pig-wt/USA/IL17/2013 RNA-dependent RNA polymerase (VP1) gene, complete cds	Sedoreoviridae	Rotavirus	Rotavirus B	USA	3483	dsRNA	TRUE	FALSE	Sus scrofa	9823	Sus scrofa	Sus	Suidae	Artiodactyla	Mammalia
MG272088.1	Sedoreoviridae_95	Rotavirus B strain RVB/Pig-wt/USA/IL18/2013 RNA-dependent RNA polymerase (VP1) gene, complete cds	Sedoreoviridae	Rotavirus	Rotavirus B	USA	3483	dsRNA	TRUE	FALSE	Sus scrofa	9823	Sus scrofa	Sus	Suidae	Artiodactyla	Mammalia
MG272089.1	Sedoreoviridae_95	Rotavirus B strain RVB/Pig-wt/USA/IL19/2013 RNA-dependent RNA polymerase (VP1) gene, complete cds	Sedoreoviridae	Rotavirus	Rotavirus B	USA	3483	dsRNA	TRUE	FALSE	Sus scrofa	9823	Sus scrofa	Sus	Suidae	Artiodactyla	Mammalia
MG272090.1	Sedoreoviridae_95	Rotavirus B strain RVB/Pig-wt/USA/IL20/2013 RNA-dependent RNA polymerase (VP1) gene, complete cds	Sedoreoviridae	Rotavirus	Rotavirus B	USA	3483	dsRNA	TRUE	FALSE	Sus scrofa	9823	Sus scrofa	Sus	Suidae	Artiodactyla	Mammalia
MG272091.1	Sedoreoviridae_95	Rotavirus B strain RVB/Pig-wt/USA/IL21/2013 RNA-dependent RNA polymerase (VP1) gene, complete cds	Sedoreoviridae	Rotavirus	Rotavirus B	USA	3483	dsRNA	TRUE	FALSE	Sus scrofa	9823	Sus scrofa	Sus	Suidae	Artiodactyla	Mammalia
MG272092.1	Sedoreoviridae_95	Rotavirus B strain RVB/Pig-wt/USA/KS1/2012 RNA-dependent RNA polymerase (VP1) gene, complete cds	Sedoreoviridae	Rotavirus	Rotavirus B	USA	3483	dsRNA	TRUE	FALSE	Sus scrofa	9823	Sus scrofa	Sus	Suidae	Artiodactyla	Mammalia
MG272093.1	Sedoreoviridae_96	Rotavirus B strain RVB/Pig-wt/USA/KS2/2012 RNA-dependent RNA polymerase (VP1) gene, complete cds	Sedoreoviridae	Rotavirus	Rotavirus B	USA	3483	dsRNA	TRUE	FALSE	Sus scrofa	9823	Sus scrofa	Sus	Suidae	Artiodactyla	Mammalia
MH230116.1	Sedoreoviridae_60	Porcine rotavirus H strain OK.5.68 VP1 gene, complete cds	Sedoreoviridae	Rotavirus	Rotavirus H	USA	3534	dsRNA	TRUE	FALSE	Sus scrofa	9823	Sus scrofa	Sus	Suidae	Artiodactyla	Mammalia
MH267269.1	Sedoreoviridae_2	Porcine rotavirus A isolate RVA/Pig-wt/USA/MN9.65a/2008 VP1 gene, complete cds	Sedoreoviridae	Rotavirus	Rotavirus A	USA	3302	dsRNA	TRUE	FALSE	Sus scrofa	9823	Sus scrofa	Sus	Suidae	Artiodactyla	Mammalia
MH267270.1	Sedoreoviridae_2	Porcine rotavirus A isolate RVA/Pig-wt/USA/MN9.65b/2008 VP1 gene, complete cds	Sedoreoviridae	Rotavirus	Rotavirus A	USA	3302	dsRNA	TRUE	FALSE	Sus scrofa	9823	Sus scrofa	Sus	Suidae	Artiodactyla	Mammalia
MH282885.1	Sedoreoviridae_55	Porcine rotavirus C isolate RVC/Pig-wt/USA/OK.5.68/2008 VP1 gene, complete cds	Sedoreoviridae	Rotavirus	Rotavirus C	USA	3307	dsRNA	TRUE	FALSE	Sus scrofa	9823	Sus scrofa	Sus	Suidae	Artiodactyla	Mammalia
MH308715.1	Sedoreoviridae_2	Porcine rotavirus A isolate RVA/Pig-wt/USA/OK.5.68a/2008 VP1 gene, complete cds	Sedoreoviridae	Rotavirus	Rotavirus A	USA	3303	dsRNA	TRUE	FALSE	Sus scrofa	9823	Sus scrofa	Sus	Suidae	Artiodactyla	Mammalia
MH308716.1	Sedoreoviridae_2	Porcine rotavirus A isolate RVA/Pig-wt/USA/OK.5.68b/2008 VP1 gene, complete cds	Sedoreoviridae	Rotavirus	Rotavirus A	USA	3302	dsRNA	TRUE	FALSE	Sus scrofa	9823	Sus scrofa	Sus	Suidae	Artiodactyla	Mammalia
MH910063.1	Sedoreoviridae_2	Rotavirus A strain RVA/dog-tc/CHN/SCCD-A/2017/G9P[23] VP1 gene, complete cds	Sedoreoviridae	Rotavirus	Rotavirus A	China	3267	dsRNA	TRUE	FALSE	Canis lupus	9612	Canis lupus	Canis	Canidae	Carnivora	Mammalia
MN102365.1	Sedoreoviridae_2	Rotavirus A isolate RVA/pig-wt/GHA/14/2016/G5P segment 1, complete sequence	Sedoreoviridae	Rotavirus	Rotavirus A	Ghana	3292	dsRNA	TRUE	FALSE	Sus scrofa	9823	Sus scrofa	Sus	Suidae	Artiodactyla	Mammalia
MT364824.1	Sedoreoviridae_3	Rotavirus A strain RVA/Dog-wt/THA/CU126/2017/G3P[3] VP1 gene, complete cds	Sedoreoviridae	Rotavirus	Rotavirus A	Thailand	3267	dsRNA	TRUE	FALSE	Canis lupus	9612	Canis lupus	Canis	Canidae	Carnivora	Mammalia
MT364835.1	Sedoreoviridae_3	Rotavirus A strain RVA/Dog-wt/THA/CU128/2017/G3P[3] VP1 gene, complete cds	Sedoreoviridae	Rotavirus	Rotavirus A	Thailand	3267	dsRNA	TRUE	FALSE	Canis lupus	9612	Canis lupus	Canis	Canidae	Carnivora	Mammalia
MT364846.1	Sedoreoviridae_3	Rotavirus A strain RVA/Dog-wt/THA/CU132/2017/G3P[3] VP1 gene, complete cds	Sedoreoviridae	Rotavirus	Rotavirus A	Thailand	3267	dsRNA	TRUE	FALSE	Canis lupus	9612	Canis lupus	Canis	Canidae	Carnivora	Mammalia
MT364857.1	Sedoreoviridae_3	Rotavirus A strain RVA/Dog-wt/THA/CU20139/2017/G3P[3] VP1 gene, complete cds	Sedoreoviridae	Rotavirus	Rotavirus A	Thailand	3267	dsRNA	TRUE	FALSE	Canis lupus	9612	Canis lupus	Canis	Canidae	Carnivora	Mammalia
MT784783.1	Sedoreoviridae_2	Rotavirus A strain RVA/Pig-wt/MOZ/MZ-MPT-115/2016/G4P[6] segment 1 VP1 gene, complete cds	Sedoreoviridae	Rotavirus	Rotavirus A	Mozambique	3302	dsRNA	TRUE	FALSE	Sus scrofa	9823	Sus scrofa	Sus	Suidae	Artiodactyla	Mammalia
MT784784.1	Sedoreoviridae_2	Rotavirus A strain RVA/Pig-wt/MOZ/MZ-MPT-200/2016/G9P[13] segment 1 VP1 gene, complete cds	Sedoreoviridae	Rotavirus	Rotavirus A	Mozambique	3302	dsRNA	TRUE	FALSE	Sus scrofa	9823	Sus scrofa	Sus	Suidae	Artiodactyla	Mammalia
MT784785.1	Sedoreoviridae_2	Rotavirus A strain RVA/Pig-wt/MOZ/MZ-MPT-199/2016/G9P[13] segment 1 VP1 gene, complete cds	Sedoreoviridae	Rotavirus	Rotavirus A	Mozambique	3302	dsRNA	TRUE	FALSE	Sus scrofa	9823	Sus scrofa	Sus	Suidae	Artiodactyla	Mammalia
MT784786.1	Sedoreoviridae_2	Rotavirus A strain RVA/Pig-wt/MOZ/MZ-MPT-198/2016/G9P[13] segment 1 VP1 gene, complete cds	Sedoreoviridae	Rotavirus	Rotavirus A	Mozambique	3302	dsRNA	TRUE	FALSE	Sus scrofa	9823	Sus scrofa	Sus	Suidae	Artiodactyla	Mammalia
MT784787.1	Sedoreoviridae_2	Rotavirus A strain RVA/Pig-wt/MOZ/MZ-MPT-195/2016/G9P[13] segment 1 VP1 gene, complete cds	Sedoreoviridae	Rotavirus	Rotavirus A	Mozambique	3302	dsRNA	TRUE	FALSE	Sus scrofa	9823	Sus scrofa	Sus	Suidae	Artiodactyla	Mammalia
MT784788.1	Sedoreoviridae_2	Rotavirus A strain RVA/Pig-wt/MOZ/MZ-MPT-194/2016/G9P[13] segment 1 VP1 gene, complete cds	Sedoreoviridae	Rotavirus	Rotavirus A	Mozambique	3302	dsRNA	TRUE	FALSE	Sus scrofa	9823	Sus scrofa	Sus	Suidae	Artiodactyla	Mammalia
MT784789.1	Sedoreoviridae_2	Rotavirus A strain RVA/Pig-wt/MOZ/MZ-MPT-193/2016/G9P[13] segment 1 VP1 gene, complete cds	Sedoreoviridae	Rotavirus	Rotavirus A	Mozambique	3302	dsRNA	TRUE	FALSE	Sus scrofa	9823	Sus scrofa	Sus	Suidae	Artiodactyla	Mammalia
MT784790.1	Sedoreoviridae_2	Rotavirus A strain RVA/Pig-wt/MOZ/MZ-MPT-192/2016/G9P[13] segment 1 VP1 gene, complete cds	Sedoreoviridae	Rotavirus	Rotavirus A	Mozambique	3302	dsRNA	TRUE	FALSE	Sus scrofa	9823	Sus scrofa	Sus	Suidae	Artiodactyla	Mammalia
OL457189.1	Sedoreoviridae_3	Canine rotavirus strain RVA/Canine-tc/CHN/WH/2020/G3P[3] structural protein 1 (VP1) gene, complete cds	Sedoreoviridae	Rotavirus	Rotavirus A	China	3267	dsRNA	TRUE	FALSE	Canis lupus	9612	Canis lupus	Canis	Canidae	Carnivora	Mammalia
OP897550.1	Sedoreoviridae_19	Epizootic hemorrhagic disease virus isolate EHDV-8/Deer TUN2021 VP1 gene, complete cds	Sedoreoviridae	Orbivirus	Epizootic hemorrhagic disease virus	Tunisia	3944	dsRNA	TRUE	FALSE	Cervus elaphus	9860	Cervus elaphus	Cervus	Cervidae	Artiodactyla	Mammalia
OP897560.1	Sedoreoviridae_19	Epizootic hemorrhagic disease virus isolate EHDV-8/Deer2 TUN2022 VP1 gene, complete cds	Sedoreoviridae	Orbivirus	Epizootic hemorrhagic disease virus	Tunisia	3944	dsRNA	TRUE	FALSE	Cervus elaphus	9860	Cervus elaphus	Cervus	Cervidae	Artiodactyla	Mammalia
OP971147.1	Sedoreoviridae_19	Epizootic hemorrhagic disease virus isolate EHDV-8/Deer1 TUN2022 segment 1, complete sequence	Sedoreoviridae	Orbivirus	Epizootic hemorrhagic disease virus	Tunisia	3944	dsRNA	TRUE	FALSE	Cervus elaphus	9860	Cervus elaphus	Cervus	Cervidae	Artiodactyla	Mammalia
LC482228.1	Spinareoviridae_3	Mammalian orthoreovirus 2 sR1521 genomic RNA, segment L1, complete sequence	Spinareoviridae	Orthoreovirus	Mammalian orthoreovirus	Taiwan	3854	dsRNA	TRUE	FALSE	Sus scrofa	9823	Sus scrofa	Sus	Suidae	Artiodactyla	Mammalia
LC482238.1	Spinareoviridae_3	Mammalian orthoreovirus 2 sR1590 genomic RNA, segment L1, complete sequence	Spinareoviridae	Orthoreovirus	Mammalian orthoreovirus	Taiwan	3854	dsRNA	TRUE	FALSE	Sus scrofa	9823	Sus scrofa	Sus	Suidae	Artiodactyla	Mammalia
LC482411.1	Spinareoviridae_3	Mammalian orthoreovirus 2 sR1677 genomic RNA, segment L1, complete sequence	Spinareoviridae	Orthoreovirus	Mammalian orthoreovirus	Taiwan	3854	dsRNA	TRUE	FALSE	Sus scrofa	9823	Sus scrofa	Sus	Suidae	Artiodactyla	Mammalia
MT151660.1	Spinareoviridae_3	Mammalian orthoreovirus 2 isolate MRV2/Swine/Italy/90178-3/2018_L1 lambda 3 protein gene, complete cds	Spinareoviridae	Orthoreovirus	Mammalian orthoreovirus	Italy	3804	dsRNA	TRUE	FALSE	Sus scrofa	9823	Sus scrofa	Sus	Suidae	Artiodactyla	Mammalia
MT505322.1	Spinareoviridae_8	Kasama virus isolate PRV16K segment L1 guanylyltransferase (lambdaC) gene, complete cds	Spinareoviridae	Orthoreovirus	Kasama virus	Uganda	3896	dsRNA	TRUE	FALSE	Lissonycteris angolensis	58071	Lissonycteris angolensis	Lissonycteris	Pteropodidae	Chiroptera	Mammalia
MT505323.1	Spinareoviridae_44	Kasama virus isolate PRV16K segment L2 RNA-dependent RNA polymerase (lambdaB) gene, complete cds	Spinareoviridae	Orthoreovirus	Kasama virus	Uganda	3804	dsRNA	TRUE	FALSE	Lissonycteris angolensis	58071	Lissonycteris angolensis	Lissonycteris	Pteropodidae	Chiroptera	Mammalia
KY399057.1	Picobirnaviridae_53	Picobirnavirus dog/KNA/2015 strain PBV/Dog/KNA/RVC7/2015 RNA-dependent RNA polymerase gene, complete cds	Picobirnaviridae	Picobirnavirus	Picobirnavirus dog/KNA/2015	Saint Kitts and Nevis	1689	dsRNA	TRUE	FALSE	Canis lupus	9612	Canis lupus	Canis	Canidae	Carnivora	Mammalia
KY502862.1	Picobirnaviridae_61	Picobirnavirus sp. RNA-dependent RNA polymerase gene, complete cds	Picobirnaviridae	Picobirnavirus	Picobirnavirus sp.	Republic of the Congo	2020	dsRNA	TRUE	FALSE	Gorilla gorilla	9593	Gorilla gorilla	Gorilla	Hominidae	Primates	Mammalia
KY502864.1	Picobirnaviridae_62	Picobirnavirus sp. RNA-dependent RNA polymerase gene, complete cds	Picobirnaviridae	Picobirnavirus	Picobirnavirus sp.	Republic of the Congo	1924	dsRNA	TRUE	FALSE	Gorilla gorilla	9593	Gorilla gorilla	Gorilla	Hominidae	Primates	Mammalia
KY502961.1	Picobirnaviridae_54	Picobirnavirus sp. RNA-dependent RNA polymerase gene, complete cds	Picobirnaviridae	Picobirnavirus	Picobirnavirus sp.	Republic of the Congo	2296	dsRNA	TRUE	FALSE	Gorilla gorilla	9593	Gorilla gorilla	Gorilla	Hominidae	Primates	Mammalia
KY502962.1	Picobirnaviridae_56	Picobirnavirus sp. RNA-dependent RNA polymerase gene, complete cds	Picobirnaviridae	Picobirnavirus	Picobirnavirus sp.	Republic of the Congo	2137	dsRNA	TRUE	FALSE	Gorilla gorilla	9593	Gorilla gorilla	Gorilla	Hominidae	Primates	Mammalia
KY502963.1	Picobirnaviridae_56	Picobirnavirus sp. RNA-dependent RNA polymerase gene, complete cds	Picobirnaviridae	Picobirnavirus	Picobirnavirus sp.	Republic of the Congo	2076	dsRNA	TRUE	FALSE	Gorilla gorilla	9593	Gorilla gorilla	Gorilla	Hominidae	Primates	Mammalia
KY502964.1	Picobirnaviridae_57	Picobirnavirus sp. RNA-dependent RNA polymerase gene, complete cds	Picobirnaviridae	Picobirnavirus	Picobirnavirus sp.	Republic of the Congo	1975	dsRNA	TRUE	FALSE	Gorilla gorilla	9593	Gorilla gorilla	Gorilla	Hominidae	Primates	Mammalia
KY502966.1	Picobirnaviridae_57	Picobirnavirus sp. RNA-dependent RNA polymerase gene, complete cds	Picobirnaviridae	Picobirnavirus	Picobirnavirus sp.	Republic of the Congo	1875	dsRNA	TRUE	FALSE	Gorilla gorilla	9593	Gorilla gorilla	Gorilla	Hominidae	Primates	Mammalia
KY502983.1	Picobirnaviridae_62	Picobirnavirus sp. RNA-dependent RNA polymerase-like gene, complete sequence	Picobirnaviridae	Picobirnavirus	Picobirnavirus sp.	Republic of the Congo	1205	dsRNA	TRUE	FALSE	Gorilla gorilla	9593	Gorilla gorilla	Gorilla	Hominidae	Primates	Mammalia
KY502987.1	Picobirnaviridae_63	Picobirnavirus sp. RNA-dependent RNA polymerase gene, complete cds	Picobirnaviridae	Picobirnavirus	Picobirnavirus sp.	Republic of the Congo	1846	dsRNA	TRUE	FALSE	Gorilla gorilla	9593	Gorilla gorilla	Gorilla	Hominidae	Primates	Mammalia
OM105012.1	Picobirnaviridae_456	MAG: Picobirnavirus dog/KNA/2015 isolate BSF2 segment 2 RNA-dependent RNA polymerase gene, complete cds	Picobirnaviridae	Picobirnavirus	Picobirnavirus dog/KNA/2015	South Africa	1651	dsRNA	TRUE	FALSE	Sus scrofa	9823	Sus scrofa	Sus	Suidae	Artiodactyla	Mammalia
OM105013.1	Picobirnaviridae_35	MAG: Otarine picobirnavirus isolate BSF2 segment 2 RNA-dependent RNA polymerase gene, complete cds	Picobirnaviridae	Picobirnavirus	Otarine picobirnavirus	South Africa	1655	dsRNA	TRUE	FALSE	Sus scrofa	9823	Sus scrofa	Sus	Suidae	Artiodactyla	Mammalia
OM105014.1	Picobirnaviridae_293	MAG: Picobirnavirus sp. isolate Roe deer-BSF2 segment 2 RNA-dependent RNA polymerase gene, complete cds	Picobirnaviridae	Picobirnavirus	Picobirnavirus sp.	South Africa	1644	dsRNA	TRUE	FALSE	Sus scrofa	9823	Sus scrofa	Sus	Suidae	Artiodactyla	Mammalia
OM105015.1	Picobirnaviridae_112	MAG: Porcine picobirnavirus isolate BSF2 segment S RNA-dependent RNA polymerase gene, complete cds	Picobirnaviridae	Picobirnavirus	Porcine picobirnavirus	South Africa	1669	dsRNA	TRUE	FALSE	Sus scrofa	9823	Sus scrofa	Sus	Suidae	Artiodactyla	Mammalia
JQ659255.1	Birnaviridae_5	Culex Y virus isolate P1-BS2010 segment B, complete sequence	Birnaviridae		Culex Y virus	Germany	3254	dsRNA	TRUE	FALSE	Culex pipiens	7175	Culex pipiens	Culex	Culicidae	Diptera	Insecta
AB600560.1	Orthomyxoviridae_2	Influenza A virus (A/swine/Okinawa/1/2005(H1N1)) PB1 gene for polymerase basic protein 1, complete cds	Orthomyxoviridae	Alphainfluenzavirus	Alphainfluenzavirus influenzae	Japan	2274	ssRNA(-)	TRUE	FALSE	Sus scrofa	9823	Sus scrofa	Sus	Suidae	Artiodactyla	Mammalia
AB600561.1	Orthomyxoviridae_2	Influenza A virus (A/swine/Niigata/729/2004(H1N2)) PB1 gene for polymerase basic protein 1, complete cds	Orthomyxoviridae	Alphainfluenzavirus	Alphainfluenzavirus influenzae	Japan	2274	ssRNA(-)	TRUE	FALSE	Sus scrofa	9823	Sus scrofa	Sus	Suidae	Artiodactyla	Mammalia
AB600562.1	Orthomyxoviridae_2	Influenza A virus (A/swine/Saitama/1/2000(H1N2)) PB1 gene for polymerase basic protein 1, complete cds	Orthomyxoviridae	Alphainfluenzavirus	Alphainfluenzavirus influenzae	Japan	2274	ssRNA(-)	TRUE	FALSE	Sus scrofa	9823	Sus scrofa	Sus	Suidae	Artiodactyla	Mammalia
AB600563.1	Orthomyxoviridae_2	Influenza A virus (A/swine/Saitama/21/2004(H1N2)) PB1 gene for polymerase basic protein 1, complete cds	Orthomyxoviridae	Alphainfluenzavirus	Alphainfluenzavirus influenzae	Japan	2274	ssRNA(-)	TRUE	FALSE	Sus scrofa	9823	Sus scrofa	Sus	Suidae	Artiodactyla	Mammalia
AB600564.1	Orthomyxoviridae_2	Influenza A virus (A/swine/Aomori/1/2005(H1N2)) PB1 gene for polymerase basic protein 1, complete cds	Orthomyxoviridae	Alphainfluenzavirus	Alphainfluenzavirus influenzae	Japan	2277	ssRNA(-)	TRUE	FALSE	Sus scrofa	9823	Sus scrofa	Sus	Suidae	Artiodactyla	Mammalia
GU433350.1	Orthomyxoviridae_1	Influenza A virus (A/canine/Guangdong/1/2006(H3N2)) segment 2 polymerase PB1 (PB1) gene, complete cds	Orthomyxoviridae	Alphainfluenzavirus	Alphainfluenzavirus influenzae	China	2274	ssRNA(-)	TRUE	FALSE	Canis lupus	9612	Canis lupus	Canis	Canidae	Carnivora	Mammalia
GU433359.1	Orthomyxoviridae_1	Influenza A virus (A/canine/Guangdong/2/2006(H3N2)) segment 2 polymerase PB1 (PB1) gene, complete cds	Orthomyxoviridae	Alphainfluenzavirus	Alphainfluenzavirus influenzae	China	2274	ssRNA(-)	TRUE	FALSE	Canis lupus	9612	Canis lupus	Canis	Canidae	Carnivora	Mammalia
GU433367.1	Orthomyxoviridae_1	Influenza A virus (A/canine/Guangdong/2/2007(H3N2)) segment 2 polymerase PB1 (PB1) gene, complete cds	Orthomyxoviridae	Alphainfluenzavirus	Alphainfluenzavirus influenzae	China	2274	ssRNA(-)	TRUE	FALSE	Canis lupus	9612	Canis lupus	Canis	Canidae	Carnivora	Mammalia
GU433375.1	Orthomyxoviridae_1	Influenza A virus (A/canine/Guangdong/1/2007(H3N2)) segment 2 polymerase PB1 (PB1) gene, complete cds	Orthomyxoviridae	Alphainfluenzavirus	Alphainfluenzavirus influenzae	China	2274	ssRNA(-)	TRUE	FALSE	Canis lupus	9612	Canis lupus	Canis	Canidae	Carnivora	Mammalia
JF714150.1	Orthomyxoviridae_1	Influenza A virus (A/canine/Zhejiang/1/2010(H3N2)) segment 2 polymerase PB1 (PB1) gene, complete cds	Orthomyxoviridae	Alphainfluenzavirus	Alphainfluenzavirus influenzae	China	2274	ssRNA(-)	TRUE	FALSE	Canis lupus	9612	Canis lupus	Canis	Canidae	Carnivora	Mammalia
JN247577.1	Orthomyxoviridae_1	Influenza A virus (A/canine/Jiangsu/01/2009(H3N2)) segment 2 polymerase PB1 (PB1) gene, complete cds	Orthomyxoviridae	Alphainfluenzavirus	Alphainfluenzavirus influenzae	China	2274	ssRNA(-)	TRUE	FALSE	Canis lupus	9612	Canis lupus	Canis	Canidae	Carnivora	Mammalia
JN247585.1	Orthomyxoviridae_1	Influenza A virus (A/canine/Jiangsu/02/2010(H3N2)) segment 2 polymerase PB1 (PB1) gene, complete cds	Orthomyxoviridae	Alphainfluenzavirus	Alphainfluenzavirus influenzae	China	2274	ssRNA(-)	TRUE	FALSE	Canis lupus	9612	Canis lupus	Canis	Canidae	Carnivora	Mammalia
JN247593.1	Orthomyxoviridae_1	Influenza A virus (A/canine/Jiangsu/03/2010(H3N2)) segment 2 polymerase PB1 (PB1) gene, complete cds	Orthomyxoviridae	Alphainfluenzavirus	Alphainfluenzavirus influenzae	China	2274	ssRNA(-)	TRUE	FALSE	Canis lupus	9612	Canis lupus	Canis	Canidae	Carnivora	Mammalia
JN247601.1	Orthomyxoviridae_1	Influenza A virus (A/canine/Jiangsu/04/2010(H3N2)) segment 2 polymerase PB1 (PB1) gene, complete cds	Orthomyxoviridae	Alphainfluenzavirus	Alphainfluenzavirus influenzae	China	2274	ssRNA(-)	TRUE	FALSE	Canis lupus	9612	Canis lupus	Canis	Canidae	Carnivora	Mammalia
JN247609.1	Orthomyxoviridae_1	Influenza A virus (A/canine/Jiangsu/05/2010(H3N2)) segment 2 polymerase PB1 (PB1) gene, complete cds	Orthomyxoviridae	Alphainfluenzavirus	Alphainfluenzavirus influenzae	China	2274	ssRNA(-)	TRUE	FALSE	Canis lupus	9612	Canis lupus	Canis	Canidae	Carnivora	Mammalia
JN247617.1	Orthomyxoviridae_1	Influenza A virus (A/canine/Jiangsu/06/2010(H3N2)) segment 2 polymerase PB1 (PB1) gene, complete cds	Orthomyxoviridae	Alphainfluenzavirus	Alphainfluenzavirus influenzae	China	2274	ssRNA(-)	TRUE	FALSE	Canis lupus	9612	Canis lupus	Canis	Canidae	Carnivora	Mammalia
JX101383.2	Orthomyxoviridae_1	Influenza A virus (A/canine/Beijing/362/2009(H3N2)) segment 2 polymerase PB1 (PB1) gene, complete cds	Orthomyxoviridae	Alphainfluenzavirus	Alphainfluenzavirus influenzae	China	2341	ssRNA(-)	TRUE	FALSE	Canis lupus	9612	Canis lupus	Canis	Canidae	Carnivora	Mammalia
KC986397.2	Orthomyxoviridae_3	Influenza A virus (A/equine/Heilongjiang/SS1/2013(H3N8)) segment 2 polymerase PB1 (PB1) gene, complete cds	Orthomyxoviridae	Alphainfluenzavirus	Alphainfluenzavirus influenzae	China	2341	ssRNA(-)	TRUE	FALSE	Equus asinus	9793	Equus asinus	Equus	Equidae	Perissodactyla	Mammalia
KF813111.1	Orthomyxoviridae_1	Influenza A virus (A/tiger/Jiangsu/01/2013(H5N1)) segment 2 polymerase PB1 (PB1) gene, complete cds	Orthomyxoviridae	Alphainfluenzavirus	Alphainfluenzavirus influenzae	China	2274	ssRNA(-)	TRUE	FALSE	Panthera tigris	9694	Panthera tigris	Panthera	Felidae	Carnivora	Mammalia
KF826945.1	Orthomyxoviridae_1	Influenza A virus (A/canine/Guangdong/12/2012(H3N2)) segment 2 polymerase PB1 (PB1) gene, complete cds	Orthomyxoviridae	Alphainfluenzavirus	Alphainfluenzavirus influenzae	China	2274	ssRNA(-)	TRUE	FALSE	Canis lupus	9612	Canis lupus	Canis	Canidae	Carnivora	Mammalia
KF826953.1	Orthomyxoviridae_1	Influenza A virus (A/canine/Guangdong/23/2012(H3N2)) segment 2 polymerase PB1 (PB1) gene, complete cds	Orthomyxoviridae	Alphainfluenzavirus	Alphainfluenzavirus influenzae	China	2274	ssRNA(-)	TRUE	FALSE	Canis lupus	9612	Canis lupus	Canis	Canidae	Carnivora	Mammalia
KJ013182.1	Orthomyxoviridae_1	Influenza A virus (A/canine/Guangxi/L1/2013(H3N2)) segment 2 polymerase PB1 (PB1) gene, complete cds	Orthomyxoviridae	Alphainfluenzavirus	Alphainfluenzavirus influenzae	China	2341	ssRNA(-)	TRUE	FALSE	Canis lupus	9612	Canis lupus	Canis	Canidae	Carnivora	Mammalia
KJ013188.1	Orthomyxoviridae_1	Influenza A virus (A/canine/Guangxi/L2/2013(H3N2)) segment 2 polymerase PB1 (PB1) gene, complete cds	Orthomyxoviridae	Alphainfluenzavirus	Alphainfluenzavirus influenzae	China	2341	ssRNA(-)	TRUE	FALSE	Canis lupus	9612	Canis lupus	Canis	Canidae	Carnivora	Mammalia
KJ702015.1	Orthomyxoviridae_1	Influenza A virus (A/ferret/Taiwan/E01/2013(H1N1)) segment 2 polymerase PB1 (PB1) gene, complete cds	Orthomyxoviridae	Alphainfluenzavirus	Alphainfluenzavirus influenzae	Taiwan	2317	ssRNA(-)	TRUE	FALSE	Mustela putorius	9668	Mustela putorius	Mustela	Mustelidae	Carnivora	Mammalia
KM203338.1	Orthomyxoviridae_1	Influenza A virus (A/canine/Taiwan/E01/2014(H6N1)) segment 2 polymerase PB1 (PB1) gene, complete cds	Orthomyxoviridae	Alphainfluenzavirus	Alphainfluenzavirus influenzae	Taiwan	2274	ssRNA(-)	TRUE	FALSE	Canis lupus	9612	Canis lupus	Canis	Canidae	Carnivora	Mammalia
KX571035.1	Orthomyxoviridae_3	Influenza A virus (A/canine/Massachusetts/26810/2016(H3N8)) segment 2 polymerase PB1 (PB1) gene, complete cds	Orthomyxoviridae	Alphainfluenzavirus	Alphainfluenzavirus influenzae	USA	2341	ssRNA(-)	TRUE	FALSE	Canis lupus	9612	Canis lupus	Canis	Canidae	Carnivora	Mammalia
LC719625.1	Orthomyxoviridae_1	Influenza A virus (A/swine/Tottori/B34/2020(H1N1)) segment 2 PB1 gene for polymerase PB1, complete cds	Orthomyxoviridae	Alphainfluenzavirus	Alphainfluenzavirus influenzae	Japan	2274	ssRNA(-)	TRUE	FALSE	Sus scrofa	9823	Sus scrofa	Sus	Suidae	Artiodactyla	Mammalia
MH018580.1	Orthomyxoviridae_1	Influenza A virus (A/canine/Zhejiang/S34/2015(H3N8)) segment 2 polymerase PB1 (PB1) gene, complete cds	Orthomyxoviridae	Alphainfluenzavirus	Alphainfluenzavirus influenzae	China	2277	ssRNA(-)	TRUE	FALSE	Canis lupus	9612	Canis lupus	Canis	Canidae	Carnivora	Mammalia
MK054182.1	Orthomyxoviridae_8	Influenza D virus (D/swine/Kentucky/17TOSU1262/2017) segment 2 polymerase PB1 (PB1) gene, complete cds	Orthomyxoviridae	Deltainfluenzavirus	Deltainfluenzavirus influenzae	USA	2262	ssRNA(-)	TRUE	FALSE	Sus scrofa	9823	Sus scrofa	Sus	Suidae	Artiodactyla	Mammalia
OP958779.1	Arenaviridae_120	Mammarenavirus choriomeningitidis isolate KS22-089_L5718 segment L, complete sequence	Arenaviridae	Mammarenavirus	Mammarenavirus choriomeningitidis	Germany	7200	ssRNA(+/-)	TRUE	FALSE	Mus musculus	10090	Mus musculus	Mus	Muridae	Rodentia	Mammalia
OP958781.1	Arenaviridae_119	Mammarenavirus choriomeningitidis isolate KS22-098_L5719 segment L, complete sequence	Arenaviridae	Mammarenavirus	Mammarenavirus choriomeningitidis	Germany	7221	ssRNA(+/-)	TRUE	FALSE	Mus musculus	10090	Mus musculus	Mus	Muridae	Rodentia	Mammalia
KM262844.1	Asfarviridae_1	African swine fever virus strain L60, complete genome	Asfarviridae	Asfivirus	African swine fever virus	Portugal	182362	dsDNA	FALSE	FALSE	Sus scrofa	9823	Sus scrofa	Sus	Suidae	Artiodactyla	Mammalia
KX354450.1	Asfarviridae_1	African swine fever virus isolate 47/Ss/2008, complete genome	Asfarviridae	Asfivirus	African swine fever virus	Italy	184638	dsDNA	FALSE	FALSE	Sus scrofa	9823	Sus scrofa	Sus	Suidae	Artiodactyla	Mammalia
LR813622.1	Asfarviridae_1	African swine fever virus isolate Tanzania/Rukwa/2017/1 genome assembly, chromosome: 1	Asfarviridae	Asfivirus	African swine fever virus	Tanzania	183186	dsDNA	FALSE	FALSE	Sus scrofa	9823	Sus scrofa	Sus	Suidae	Artiodactyla	Mammalia
MH025916.1	Asfarviridae_1	African swine fever virus strain R8, complete genome	Asfarviridae	Asfivirus	African swine fever virus	Uganda	188627	dsDNA	FALSE	FALSE	Sus scrofa	9823	Sus scrofa	Sus	Suidae	Artiodactyla	Mammalia
MH025917.1	Asfarviridae_1	African swine fever virus strain R7, complete genome	Asfarviridae	Asfivirus	African swine fever virus	Uganda	188628	dsDNA	FALSE	FALSE	Sus scrofa	9823	Sus scrofa	Sus	Suidae	Artiodactyla	Mammalia
MH025918.1	Asfarviridae_1	African swine fever virus strain R25, complete genome	Asfarviridae	Asfivirus	African swine fever virus	Uganda	188630	dsDNA	FALSE	FALSE	Sus scrofa	9823	Sus scrofa	Sus	Suidae	Artiodactyla	Mammalia
MH025919.1	Asfarviridae_1	African swine fever virus strain N10, complete genome	Asfarviridae	Asfivirus	African swine fever virus	Uganda	188611	dsDNA	FALSE	FALSE	Sus scrofa	9823	Sus scrofa	Sus	Suidae	Artiodactyla	Mammalia
MH025920.1	Asfarviridae_1	African swine fever virus strain R35, complete genome	Asfarviridae	Asfivirus	African swine fever virus	Uganda	188629	dsDNA	FALSE	FALSE	Sus scrofa	9823	Sus scrofa	Sus	Suidae	Artiodactyla	Mammalia
MH766894.3	Asfarviridae_1	African swine fever virus isolate ASFV-SY18, complete genome	Asfarviridae	Asfivirus	African swine fever virus	China	189402	dsDNA	FALSE	FALSE	Sus scrofa	9823	Sus scrofa	Sus	Suidae	Artiodactyla	Mammalia
MK128995.1	Asfarviridae_1	African swine fever virus isolate China/2018/AnhuiXCGQ, complete genome	Asfarviridae	Asfivirus	African swine fever virus	China	189393	dsDNA	FALSE	FALSE	Sus scrofa	9823	Sus scrofa	Sus	Suidae	Artiodactyla	Mammalia
MK333180.1	Asfarviridae_1	African swine fever virus isolate Pig/HLJ/2018, complete genome	Asfarviridae	Asfivirus	African swine fever virus	China	189404	dsDNA	FALSE	FALSE	Sus scrofa	9823	Sus scrofa	Sus	Suidae	Artiodactyla	Mammalia
MN172368.1	Asfarviridae_1	African swine fever virus strain ASFV/pig/China/CAS19-01/2019, complete genome	Asfarviridae	Asfivirus	African swine fever virus	China	189405	dsDNA	FALSE	FALSE	Sus scrofa	9823	Sus scrofa	Sus	Suidae	Artiodactyla	Mammalia
MN270969.1	Asfarviridae_1	African swine fever virus isolate 56/Ca/1978, complete genome	Asfarviridae	Asfivirus	African swine fever virus	Italy	183636	dsDNA	FALSE	FALSE	Sus scrofa	9823	Sus scrofa	Sus	Suidae	Artiodactyla	Mammalia
MN270970.1	Asfarviridae_1	African swine fever virus isolate 57/Ca/1979, complete genome	Asfarviridae	Asfivirus	African swine fever virus	Italy	183639	dsDNA	FALSE	FALSE	Sus scrofa	9823	Sus scrofa	Sus	Suidae	Artiodactyla	Mammalia
MN270971.1	Asfarviridae_1	African swine fever virus isolate 139/Nu/1981, complete genome	Asfarviridae	Asfivirus	African swine fever virus	Italy	183645	dsDNA	FALSE	FALSE	Sus scrofa	9823	Sus scrofa	Sus	Suidae	Artiodactyla	Mammalia
MN270972.1	Asfarviridae_1	African swine fever virus isolate 140/Or/1985, complete genome	Asfarviridae	Asfivirus	African swine fever virus	Italy	183723	dsDNA	FALSE	FALSE	Sus scrofa	9823	Sus scrofa	Sus	Suidae	Artiodactyla	Mammalia
MN270973.1	Asfarviridae_1	African swine fever virus isolate 85/Ca/1985, complete genome	Asfarviridae	Asfivirus	African swine fever virus	Italy	181816	dsDNA	FALSE	FALSE	Sus scrofa	9823	Sus scrofa	Sus	Suidae	Artiodactyla	Mammalia
MN270974.1	Asfarviridae_1	African swine fever virus isolate 141/Nu/1990, complete genome	Asfarviridae	Asfivirus	African swine fever virus	Italy	183720	dsDNA	FALSE	FALSE	Sus scrofa	9823	Sus scrofa	Sus	Suidae	Artiodactyla	Mammalia
MN270975.1	Asfarviridae_1	African swine fever virus isolate 142/Nu/1995, complete genome	Asfarviridae	Asfivirus	African swine fever virus	Italy	183724	dsDNA	FALSE	FALSE	Sus scrofa	9823	Sus scrofa	Sus	Suidae	Artiodactyla	Mammalia
MN270976.1	Asfarviridae_1	African swine fever virus isolate 60/Nu/1997, complete genome	Asfarviridae	Asfivirus	African swine fever virus	Italy	181651	dsDNA	FALSE	FALSE	Sus scrofa	9823	Sus scrofa	Sus	Suidae	Artiodactyla	Mammalia
MN270977.1	Asfarviridae_1	African swine fever virus isolate 26/Ss/2004, complete genome	Asfarviridae	Asfivirus	African swine fever virus	Italy	184581	dsDNA	FALSE	FALSE	Sus scrofa	9823	Sus scrofa	Sus	Suidae	Artiodactyla	Mammalia
MN270979.1	Asfarviridae_1	African swine fever virus isolate 97/Ot/2012, complete genome	Asfarviridae	Asfivirus	African swine fever virus	Italy	184206	dsDNA	FALSE	FALSE	Sus scrofa	9823	Sus scrofa	Sus	Suidae	Artiodactyla	Mammalia
MN270980.1	Asfarviridae_1	African swine fever virus isolate 22653/Ca/2014, complete genome	Asfarviridae	Asfivirus	African swine fever virus	Italy	181869	dsDNA	FALSE	FALSE	Sus scrofa	9823	Sus scrofa	Sus	Suidae	Artiodactyla	Mammalia
MN393476.1	Asfarviridae_1	African swine fever virus isolate ASFV Wuhan 2019-1, complete genome	Asfarviridae	Asfivirus	African swine fever virus	China	190576	dsDNA	FALSE	FALSE	Sus scrofa	9823	Sus scrofa	Sus	Suidae	Artiodactyla	Mammalia
MN393477.1	Asfarviridae_1	African swine fever virus isolate ASFV Wuhan 2019-2, complete genome	Asfarviridae	Asfivirus	African swine fever virus	China	190576	dsDNA	FALSE	FALSE	Sus scrofa	9823	Sus scrofa	Sus	Suidae	Artiodactyla	Mammalia
MT496893.1	Asfarviridae_1	African swine fever virus isolate GZ201801, complete genome	Asfarviridae	Asfivirus	African swine fever virus	China	189393	dsDNA	FALSE	FALSE	Sus scrofa	9823	Sus scrofa	Sus	Suidae	Artiodactyla	Mammalia
MT748042.2	Asfarviridae_1	African swine fever virus strain ASFV/Korea/pig/PaJu1/2019, complete genome	Asfarviridae	Asfivirus	African swine fever virus	South Korea	187848	dsDNA	FALSE	FALSE	Sus scrofa	9823	Sus scrofa	Sus	Suidae	Artiodactyla	Mammalia
MT872723.1	Asfarviridae_1	African swine fever virus strain VN/HY-ASFV1(2019), complete genome	Asfarviridae	Asfivirus	African swine fever virus	Viet Nam	189113	dsDNA	FALSE	FALSE	Sus scrofa	9823	Sus scrofa	Sus	Suidae	Artiodactyla	Mammalia
MT956648.1	Asfarviridae_1	African swine fever virus isolate Uvira B53, complete genome	Asfarviridae	Asfivirus	African swine fever virus	Democratic Republic of the Congo	180916	dsDNA	FALSE	FALSE	Sus scrofa	9823	Sus scrofa	Sus	Suidae	Artiodactyla	Mammalia
MW049116.2	Asfarviridae_1	African swine fever virus strain ASFV Korea/pig/Yeoncheon1/2019 genotype II genomic sequence	Asfarviridae	Asfivirus	African swine fever virus	South Korea	187848	dsDNA	FALSE	FALSE	Sus scrofa	9823	Sus scrofa	Sus	Suidae	Artiodactyla	Mammalia
MW396979.1	Asfarviridae_1	African swine fever virus isolate ASFV/Timor-Leste/2019/1, complete genome	Asfarviridae	Asfivirus	African swine fever virus	Timor-Leste	192237	dsDNA	FALSE	FALSE	Sus scrofa	9823	Sus scrofa	Sus	Suidae	Artiodactyla	Mammalia
MW647171.1	Asfarviridae_1	African swine fever virus strain LO2018 major, complete genome	Asfarviridae	Asfivirus	African swine fever virus	Italy	181758	dsDNA	FALSE	FALSE	Sus scrofa	9823	Sus scrofa	Sus	Suidae	Artiodactyla	Mammalia
MW647172.1	Asfarviridae_1	African swine fever virus strain LO2018 minor, complete genome	Asfarviridae	Asfivirus	African swine fever virus	Italy	181758	dsDNA	FALSE	FALSE	Sus scrofa	9823	Sus scrofa	Sus	Suidae	Artiodactyla	Mammalia
MW656282.1	Asfarviridae_1	African swine fever virus isolate Pig/Heilongjiang/HRB1/2020, complete genome	Asfarviridae	Asfivirus	African swine fever virus	China	189355	dsDNA	FALSE	FALSE	Sus scrofa	9823	Sus scrofa	Sus	Suidae	Artiodactyla	Mammalia
MW723480.1	Asfarviridae_1	African swine fever virus strain Ca1978_2, complete genome	Asfarviridae	Asfivirus	African swine fever virus	Italy	181925	dsDNA	FALSE	FALSE	Sus scrofa	9823	Sus scrofa	Sus	Suidae	Artiodactyla	Mammalia
MW723481.1	Asfarviridae_1	African swine fever virus strain Nu1979, complete genome	Asfarviridae	Asfivirus	African swine fever virus	Italy	181859	dsDNA	FALSE	FALSE	Sus scrofa	9823	Sus scrofa	Sus	Suidae	Artiodactyla	Mammalia
MW723482.1	Asfarviridae_1	African swine fever virus strain Nu1986, complete genome	Asfarviridae	Asfivirus	African swine fever virus	Italy	181788	dsDNA	FALSE	FALSE	Sus scrofa	9823	Sus scrofa	Sus	Suidae	Artiodactyla	Mammalia
MW723483.1	Asfarviridae_1	African swine fever virus strain Nu1990_1, complete genome	Asfarviridae	Asfivirus	African swine fever virus	Italy	181751	dsDNA	FALSE	FALSE	Sus scrofa	9823	Sus scrofa	Sus	Suidae	Artiodactyla	Mammalia
MW723484.1	Asfarviridae_1	African swine fever virus strain Nu1991_2, complete genome	Asfarviridae	Asfivirus	African swine fever virus	Italy	181741	dsDNA	FALSE	FALSE	Sus scrofa	9823	Sus scrofa	Sus	Suidae	Artiodactyla	Mammalia
MW723485.1	Asfarviridae_1	African swine fever virus strain Nu1991_3, complete genome	Asfarviridae	Asfivirus	African swine fever virus	Italy	181725	dsDNA	FALSE	FALSE	Sus scrofa	9823	Sus scrofa	Sus	Suidae	Artiodactyla	Mammalia
MW723486.1	Asfarviridae_1	African swine fever virus strain Nu1991_7, complete genome	Asfarviridae	Asfivirus	African swine fever virus	Italy	181750	dsDNA	FALSE	FALSE	Sus scrofa	9823	Sus scrofa	Sus	Suidae	Artiodactyla	Mammalia
MW723487.1	Asfarviridae_1	African swine fever virus strain Or1993_1, complete genome	Asfarviridae	Asfivirus	African swine fever virus	Italy	181741	dsDNA	FALSE	FALSE	Sus scrofa	9823	Sus scrofa	Sus	Suidae	Artiodactyla	Mammalia
MW723488.1	Asfarviridae_1	African swine fever virus strain Nu1993_2, complete genome	Asfarviridae	Asfivirus	African swine fever virus	Italy	181748	dsDNA	FALSE	FALSE	Sus scrofa	9823	Sus scrofa	Sus	Suidae	Artiodactyla	Mammalia
MW723489.1	Asfarviridae_1	African swine fever virus strain Nu1995_2, complete genome	Asfarviridae	Asfivirus	African swine fever virus	Italy	181753	dsDNA	FALSE	FALSE	Sus scrofa	9823	Sus scrofa	Sus	Suidae	Artiodactyla	Mammalia
MW723490.1	Asfarviridae_1	African swine fever virus strain Nu1995_3, complete genome	Asfarviridae	Asfivirus	African swine fever virus	Italy	181740	dsDNA	FALSE	FALSE	Sus scrofa	9823	Sus scrofa	Sus	Suidae	Artiodactyla	Mammalia
MW723491.1	Asfarviridae_1	African swine fever virus strain Nu1995_4, complete genome	Asfarviridae	Asfivirus	African swine fever virus	Italy	181697	dsDNA	FALSE	FALSE	Sus scrofa	9823	Sus scrofa	Sus	Suidae	Artiodactyla	Mammalia
MW723493.1	Asfarviridae_1	African swine fever virus strain 46830, complete genome	Asfarviridae	Asfivirus	African swine fever virus	Italy	181746	dsDNA	FALSE	FALSE	Sus scrofa	9823	Sus scrofa	Sus	Suidae	Artiodactyla	Mammalia
MW723494.1	Asfarviridae_1	African swine fever virus strain 23221, complete genome	Asfarviridae	Asfivirus	African swine fever virus	Italy	181770	dsDNA	FALSE	FALSE	Sus scrofa	9823	Sus scrofa	Sus	Suidae	Artiodactyla	Mammalia
MW723496.1	Asfarviridae_1	African swine fever virus strain 74377, complete genome	Asfarviridae	Asfivirus	African swine fever virus	Italy	181753	dsDNA	FALSE	FALSE	Sus scrofa	9823	Sus scrofa	Sus	Suidae	Artiodactyla	Mammalia
MW723497.1	Asfarviridae_1	African swine fever virus strain 22649, complete genome	Asfarviridae	Asfivirus	African swine fever virus	Italy	181753	dsDNA	FALSE	FALSE	Sus scrofa	9823	Sus scrofa	Sus	Suidae	Artiodactyla	Mammalia
MW723499.1	Asfarviridae_1	African swine fever virus strain 22137, complete genome	Asfarviridae	Asfivirus	African swine fever virus	Italy	181751	dsDNA	FALSE	FALSE	Sus scrofa	9823	Sus scrofa	Sus	Suidae	Artiodactyla	Mammalia
MW723500.1	Asfarviridae_1	African swine fever virus strain 44076, complete genome	Asfarviridae	Asfivirus	African swine fever virus	Italy	181755	dsDNA	FALSE	FALSE	Sus scrofa	9823	Sus scrofa	Sus	Suidae	Artiodactyla	Mammalia
MW736597.1	Asfarviridae_1	African swine fever virus strain 47039, complete genome	Asfarviridae	Asfivirus	African swine fever virus	Italy	181738	dsDNA	FALSE	FALSE	Sus scrofa	9823	Sus scrofa	Sus	Suidae	Artiodactyla	Mammalia
MW736599.1	Asfarviridae_1	African swine fever virus strain 98039, complete genome	Asfarviridae	Asfivirus	African swine fever virus	Italy	181753	dsDNA	FALSE	FALSE	Sus scrofa	9823	Sus scrofa	Sus	Suidae	Artiodactyla	Mammalia
MW736600.1	Asfarviridae_1	African swine fever virus strain 30322, complete genome	Asfarviridae	Asfivirus	African swine fever virus	Italy	181745	dsDNA	FALSE	FALSE	Sus scrofa	9823	Sus scrofa	Sus	Suidae	Artiodactyla	Mammalia
MW736602.1	Asfarviridae_1	African swine fever virus strain 53706, sequence	Asfarviridae	Asfivirus	African swine fever virus	Italy	181813	dsDNA	FALSE	FALSE	Sus scrofa	9823	Sus scrofa	Sus	Suidae	Artiodactyla	Mammalia
MW736604.1	Asfarviridae_1	African swine fever virus strain 15998, complete genome	Asfarviridae	Asfivirus	African swine fever virus	Italy	181761	dsDNA	FALSE	FALSE	Sus scrofa	9823	Sus scrofa	Sus	Suidae	Artiodactyla	Mammalia
MW736605.1	Asfarviridae_1	African swine fever virus strain 51268, complete genome	Asfarviridae	Asfivirus	African swine fever virus	Italy	181753	dsDNA	FALSE	FALSE	Sus scrofa	9823	Sus scrofa	Sus	Suidae	Artiodactyla	Mammalia
MW736606.1	Asfarviridae_1	African swine fever virus strain 34403, sequence	Asfarviridae	Asfivirus	African swine fever virus	Italy	181759	dsDNA	FALSE	FALSE	Sus scrofa	9823	Sus scrofa	Sus	Suidae	Artiodactyla	Mammalia
MW736607.1	Asfarviridae_1	African swine fever virus strain 32516, sequence	Asfarviridae	Asfivirus	African swine fever virus	Italy	181758	dsDNA	FALSE	FALSE	Sus scrofa	9823	Sus scrofa	Sus	Suidae	Artiodactyla	Mammalia
MW736610.1	Asfarviridae_1	African swine fever virus strain 28928, complete genome	Asfarviridae	Asfivirus	African swine fever virus	Italy	181738	dsDNA	FALSE	FALSE	Sus scrofa	9823	Sus scrofa	Sus	Suidae	Artiodactyla	Mammalia
MW736611.1	Asfarviridae_1	African swine fever virus strain 56140, sequence	Asfarviridae	Asfivirus	African swine fever virus	Italy	181759	dsDNA	FALSE	FALSE	Sus scrofa	9823	Sus scrofa	Sus	Suidae	Artiodactyla	Mammalia
MW736612.1	Asfarviridae_1	African swine fever virus strain 31208, complete genome	Asfarviridae	Asfivirus	African swine fever virus	Italy	181684	dsDNA	FALSE	FALSE	Sus scrofa	9823	Sus scrofa	Sus	Suidae	Artiodactyla	Mammalia
MW788406.1	Asfarviridae_1	African swine fever virus strain 22943_2008, sequence	Asfarviridae	Asfivirus	African swine fever virus	Italy	181733	dsDNA	FALSE	FALSE	Sus scrofa	9823	Sus scrofa	Sus	Suidae	Artiodactyla	Mammalia
MW788407.1	Asfarviridae_1	African swine fever virus strain 31479_2005, sequence	Asfarviridae	Asfivirus	African swine fever virus	Italy	181642	dsDNA	FALSE	FALSE	Sus scrofa	9823	Sus scrofa	Sus	Suidae	Artiodactyla	Mammalia
MW788408.1	Asfarviridae_1	African swine fever virus strain 35479_2014, sequence	Asfarviridae	Asfivirus	African swine fever virus	Italy	181596	dsDNA	FALSE	FALSE	Sus scrofa	9823	Sus scrofa	Sus	Suidae	Artiodactyla	Mammalia
MW788409.1	Asfarviridae_1	UNVERIFIED: African swine fever virus strain SS_1981, sequence	Asfarviridae	Asfivirus	African swine fever virus	Italy	181735	dsDNA	FALSE	FALSE	Sus scrofa	9823	Sus scrofa	Sus	Suidae	Artiodactyla	Mammalia
MW788410.1	Asfarviridae_1	African swine fever virus strain 25185_2008, sequence	Asfarviridae	Asfivirus	African swine fever virus	Italy	181693	dsDNA	FALSE	FALSE	Sus scrofa	9823	Sus scrofa	Sus	Suidae	Artiodactyla	Mammalia
MW788411.1	Asfarviridae_1	UNVERIFIED: African swine fever virus strain 24225_2002, sequence	Asfarviridae	Asfivirus	African swine fever virus	Italy	181383	dsDNA	FALSE	FALSE	Sus scrofa	9823	Sus scrofa	Sus	Suidae	Artiodactyla	Mammalia
MW791752.1	Asfarviridae_1	African swine fever virus strain ASFV2020-008-B, complete genome	Asfarviridae	Asfivirus	African swine fever virus	Philippines	190565	dsDNA	FALSE	FALSE	Sus scrofa	9823	Sus scrofa	Sus	Suidae	Artiodactyla	Mammalia
MW791753.1	Asfarviridae_1	African swine fever virus strain ASFV2020-013-B, complete genome	Asfarviridae	Asfivirus	African swine fever virus	Philippines	190571	dsDNA	FALSE	FALSE	Sus scrofa	9823	Sus scrofa	Sus	Suidae	Artiodactyla	Mammalia
MW791754.1	Asfarviridae_1	African swine fever virus strain ASFV2020-014-B, complete genome	Asfarviridae	Asfivirus	African swine fever virus	Philippines	190563	dsDNA	FALSE	FALSE	Sus scrofa	9823	Sus scrofa	Sus	Suidae	Artiodactyla	Mammalia
MW791755.1	Asfarviridae_1	African swine fever virus strain ASFV2020-015-B, complete genome	Asfarviridae	Asfivirus	African swine fever virus	Philippines	190565	dsDNA	FALSE	FALSE	Sus scrofa	9823	Sus scrofa	Sus	Suidae	Artiodactyla	Mammalia
MW791756.1	Asfarviridae_1	African swine fever virus strain ASFV2020-018-B, complete genome	Asfarviridae	Asfivirus	African swine fever virus	Philippines	190559	dsDNA	FALSE	FALSE	Sus scrofa	9823	Sus scrofa	Sus	Suidae	Artiodactyla	Mammalia
MW791757.1	Asfarviridae_1	African swine fever virus strain ASFV2020-019-B, complete genome	Asfarviridae	Asfivirus	African swine fever virus	Philippines	190565	dsDNA	FALSE	FALSE	Sus scrofa	9823	Sus scrofa	Sus	Suidae	Artiodactyla	Mammalia
MW791758.1	Asfarviridae_1	African swine fever virus strain ASFV2020-020-B, complete genome	Asfarviridae	Asfivirus	African swine fever virus	Philippines	190561	dsDNA	FALSE	FALSE	Sus scrofa	9823	Sus scrofa	Sus	Suidae	Artiodactyla	Mammalia
MW791759.1	Asfarviridae_1	African swine fever virus strain ASFV2020-021-B, complete genome	Asfarviridae	Asfivirus	African swine fever virus	Philippines	190565	dsDNA	FALSE	FALSE	Sus scrofa	9823	Sus scrofa	Sus	Suidae	Artiodactyla	Mammalia
MW791760.1	Asfarviridae_1	African swine fever virus strain ASFV2019-003-B, complete genome	Asfarviridae	Asfivirus	African swine fever virus	Philippines	190569	dsDNA	FALSE	FALSE	Sus scrofa	9823	Sus scrofa	Sus	Suidae	Artiodactyla	Mammalia
MW791761.1	Asfarviridae_1	African swine fever virus strain ASFV2020-003-B, complete genome	Asfarviridae	Asfivirus	African swine fever virus	Philippines	190565	dsDNA	FALSE	FALSE	Sus scrofa	9823	Sus scrofa	Sus	Suidae	Artiodactyla	Mammalia
MW800838.1	Asfarviridae_1	African swine fever virus strain Or_1984, complete genome	Asfarviridae	Asfivirus	African swine fever virus	Italy	181924	dsDNA	FALSE	FALSE	Sus scrofa	9823	Sus scrofa	Sus	Suidae	Artiodactyla	Mammalia
MZ202520.1	Asfarviridae_1	African swine fever virus strain K49, complete genome	Asfarviridae	Asfivirus	African swine fever virus	Democratic Republic of the Congo	189523	dsDNA	FALSE	FALSE	Sus scrofa	9823	Sus scrofa	Sus	Suidae	Artiodactyla	Mammalia
OL692743.1	Asfarviridae_1	African swine fever virus isolate IND/AS/SD-02/2020, complete genome	Asfarviridae	Asfivirus	African swine fever virus	India	190517	dsDNA	FALSE	FALSE	Sus scrofa	9823	Sus scrofa	Sus	Suidae	Artiodactyla	Mammalia
OL692744.1	Asfarviridae_1	African swine fever virus isolate IND/AR/SD-61/2020, complete genome	Asfarviridae	Asfivirus	African swine fever virus	India	190572	dsDNA	FALSE	FALSE	Sus scrofa	9823	Sus scrofa	Sus	Suidae	Artiodactyla	Mammalia
ON263123.1	Asfarviridae_1	African swine fever virus isolate GZ201801_2, complete genome	Asfarviridae	Asfivirus	African swine fever virus	China	189401	dsDNA	FALSE	FALSE	Sus scrofa	9823	Sus scrofa	Sus	Suidae	Artiodactyla	Mammalia
ON380539.1	Asfarviridae_1	African swine fever virus isolate HB03A, complete genome	Asfarviridae	Asfivirus	African swine fever virus	China	189737	dsDNA	FALSE	FALSE	Sus scrofa	9823	Sus scrofa	Sus	Suidae	Artiodactyla	Mammalia
ON380540.1	Asfarviridae_1	African swine fever virus isolate HB31A, complete genome	Asfarviridae	Asfivirus	African swine fever virus	China	189456	dsDNA	FALSE	FALSE	Sus scrofa	9823	Sus scrofa	Sus	Suidae	Artiodactyla	Mammalia
ON400500.1	Asfarviridae_1	African swine fever virus isolate YNFN202103, complete genome	Asfarviridae	Asfivirus	African swine fever virus	China	178014	dsDNA	FALSE	FALSE	Sus scrofa	9823	Sus scrofa	Sus	Suidae	Artiodactyla	Mammalia
OP510032.1	Asfarviridae_1	UNVERIFIED: African swine fever virus isolate ASFV/Primorsky_19/DP-8235, complete genome	Asfarviridae	Asfivirus	African swine fever virus	Russia	190583	dsDNA	FALSE	FALSE	Sus scrofa	9823	Sus scrofa	Sus	Suidae	Artiodactyla	Mammalia
OP510033.1	Asfarviridae_1	UNVERIFIED: African swine fever virus isolate ASFV/Zabaykali_20/DP-4905, complete genome	Asfarviridae	Asfivirus	African swine fever virus	Russia	190582	dsDNA	FALSE	FALSE	Sus scrofa	9823	Sus scrofa	Sus	Suidae	Artiodactyla	Mammalia
OP856591.1	Asfarviridae_1	African swine fever virus strain China/LN/2018/1, complete genome	Asfarviridae	Asfivirus	African swine fever virus	China	189397	dsDNA	FALSE	FALSE	Sus scrofa	9823	Sus scrofa	Sus	Suidae	Artiodactyla	Mammalia
OQ504954.1	Asfarviridae_1	African swine fever virus isolate Pig/Henan/123014/2022, complete genome	Asfarviridae	Asfivirus	African swine fever virus	China	185395	dsDNA	FALSE	FALSE	Sus scrofa	9823	Sus scrofa	Sus	Suidae	Artiodactyla	Mammalia
OQ504955.1	Asfarviridae_1	African swine fever virus isolate Pig/Inner Mongolia/DQDM/2022, complete genome	Asfarviridae	Asfivirus	African swine fever virus	China	185342	dsDNA	FALSE	FALSE	Sus scrofa	9823	Sus scrofa	Sus	Suidae	Artiodactyla	Mammalia
OQ504956.1	Asfarviridae_1	African swine fever virus isolate Pig/Jiangsu/LG/2021, complete genome	Asfarviridae	Asfivirus	African swine fever virus	China	185431	dsDNA	FALSE	FALSE	Sus scrofa	9823	Sus scrofa	Sus	Suidae	Artiodactyla	Mammalia
AB573435.2	Hepeviridae_7	Orthohepevirus A genomic RNA, complete genome, isolate: JBOAR135-Shiz09	Hepeviridae	Paslahepevirus	Paslahepevirus balayani	Japan	7267	ssRNA(+)	FALSE	FALSE	Sus scrofa	9823	Sus scrofa	Sus	Suidae	Artiodactyla	Mammalia
AB602440.1	Hepeviridae_6	Orthohepevirus A genomic RNA, complete genome, isolate: wbJGF_08-1	Hepeviridae	Paslahepevirus	Paslahepevirus balayani	Japan	7252	ssRNA(+)	FALSE	FALSE	Sus scrofa	9823	Sus scrofa	Sus	Suidae	Artiodactyla	Mammalia
AB602441.1	Hepeviridae_8	Orthohepevirus A genomic RNA, complete genome, isolate: wbJOY_06	Hepeviridae	Paslahepevirus	Paslahepevirus balayani	Japan	7261	ssRNA(+)	FALSE	FALSE	Sus scrofa	9823	Sus scrofa	Sus	Suidae	Artiodactyla	Mammalia
AB856243.1	Hepeviridae_15	Orthohepevirus A genomic RNA, complete genome, isolate: wbJNN_13	Hepeviridae	Paslahepevirus	Paslahepevirus balayani	Japan	7263	ssRNA(+)	FALSE	FALSE	Sus scrofa	9823	Sus scrofa	Sus	Suidae	Artiodactyla	Mammalia
AB890001.1	Hepeviridae_16	Ferret hepatitis E virus genomic RNA, complete genome, strain: HEV-4351	Hepeviridae	Rocahepevirus	Rocahepevirus ratti	Japan	6852	ssRNA(+)	FALSE	FALSE	Mustela putorius	9668	Mustela putorius	Mustela	Mustelidae	Carnivora	Mammalia
AB890374.1	Hepeviridae_16	Ferret hepatitis E virus genomic RNA, complete genome, strain: HEV-4342	Hepeviridae	Rocahepevirus	Rocahepevirus ratti	Japan	6850	ssRNA(+)	FALSE	FALSE	Mustela putorius	9668	Mustela putorius	Mustela	Mustelidae	Carnivora	Mammalia
LC057247.1	Hepeviridae_16	Ferret hepatitis E virus genomic RNA, complete genome, strain: SF4370	Hepeviridae	Rocahepevirus	Rocahepevirus ratti	Japan	6870	ssRNA(+)	FALSE	FALSE	Mustela putorius	9668	Mustela putorius	Mustela	Mustelidae	Carnivora	Mammalia
LC177788.1	Hepeviridae_16	Ferret hepatitis E virus genomic RNA, complete genome, strain: F45	Hepeviridae	Rocahepevirus	Rocahepevirus ratti	USA	6826	ssRNA(+)	FALSE	FALSE	Mustela putorius	9668	Mustela putorius	Mustela	Mustelidae	Carnivora	Mammalia
LC177789.1	Hepeviridae_16	Ferret hepatitis E virus genomic RNA, complete genome, strain: F54	Hepeviridae	Rocahepevirus	Rocahepevirus ratti	USA	6829	ssRNA(+)	FALSE	FALSE	Mustela putorius	9668	Mustela putorius	Mustela	Mustelidae	Carnivora	Mammalia
LC177790.1	Hepeviridae_16	Ferret hepatitis E virus genomic RNA, complete genome, strain: F60	Hepeviridae	Rocahepevirus	Rocahepevirus ratti	USA	6831	ssRNA(+)	FALSE	FALSE	Mustela putorius	9668	Mustela putorius	Mustela	Mustelidae	Carnivora	Mammalia
LC177791.1	Hepeviridae_16	Ferret hepatitis E virus genomic RNA, complete genome, strain: F61	Hepeviridae	Rocahepevirus	Rocahepevirus ratti	USA	6827	ssRNA(+)	FALSE	FALSE	Mustela putorius	9668	Mustela putorius	Mustela	Mustelidae	Carnivora	Mammalia
LC177792.1	Hepeviridae_16	Ferret hepatitis E virus genomic RNA, complete genome, strain: F63	Hepeviridae	Rocahepevirus	Rocahepevirus ratti	USA	6829	ssRNA(+)	FALSE	FALSE	Mustela putorius	9668	Mustela putorius	Mustela	Mustelidae	Carnivora	Mammalia
LC545471.1	Hepeviridae_7	Orthohepevirus A wbJGF_19-1 RNA, complete genome	Hepeviridae	Paslahepevirus	Paslahepevirus balayani	Japan	7269	ssRNA(+)	FALSE	FALSE	Sus scrofa	9823	Sus scrofa	Sus	Suidae	Artiodactyla	Mammalia
LC704569.1	Hepeviridae_3	Paslahepevirus balayani swEJM1201802SC RNA, complete genome	Hepeviridae	Paslahepevirus	Paslahepevirus balayani	Japan	7246	ssRNA(+)	FALSE	FALSE	Sus scrofa	9823	Sus scrofa	Sus	Suidae	Artiodactyla	Mammalia
LC704570.1	Hepeviridae_3	Paslahepevirus balayani swEJM2100729FC RNA, complete genome	Hepeviridae	Paslahepevirus	Paslahepevirus balayani	Japan	7247	ssRNA(+)	FALSE	FALSE	Sus scrofa	9823	Sus scrofa	Sus	Suidae	Artiodactyla	Mammalia
ON211938.1	Hepeviridae_20	Ferret hepatitis E virus isolate 19659, complete genome	Hepeviridae	Rocahepevirus	Rocahepevirus ratti	United Kingdom	6840	ssRNA(+)	FALSE	FALSE	Mustela putorius	9668	Mustela putorius	Mustela	Mustelidae	Carnivora	Mammalia
OQ198118.1	Hepeviridae_66	MAG: Hepevirus sp. isolate HepeviridaeDogfe360 genomic sequence	Hepeviridae		Hepevirus sp.	China	6950	ssRNA(+)	FALSE	FALSE	Canis lupus	9612	Canis lupus	Canis	Canidae	Carnivora	Mammalia
HQ702854.1	Picornaviridae_59	Porcine enterovirus 3H strain swine/K23/2008/HUN, complete genome	Picornaviridae	Enterovirus	Enterovirus G	Hungary	7391	ssRNA(+)	FALSE	FALSE	Sus scrofa	9823	Sus scrofa	Sus	Suidae	Artiodactyla	Mammalia
JN088541.1	Picornaviridae_68	Canine kobuvirus US-PC0082, complete genome	Picornaviridae	Kobuvirus	Aichivirus A	USA	8289	ssRNA(+)	FALSE	FALSE	Canis lupus	9612	Canis lupus	Canis	Canidae	Carnivora	Mammalia
JN819202.1	Picornaviridae_77	Canine picodicistrovirus strain 209, complete genome	Picornaviridae	Dicipivirus	Cadicivirus A	Hong Kong	8785	ssRNA(+)	FALSE	FALSE	Canis lupus	9612	Canis lupus	Canis	Canidae	Carnivora	Mammalia
JN819203.1	Picornaviridae_77	Canine picodicistrovirus strain 236, complete genome	Picornaviridae	Dicipivirus	Cadicivirus A	Hong Kong	8784	ssRNA(+)	FALSE	FALSE	Canis lupus	9612	Canis lupus	Canis	Canidae	Carnivora	Mammalia
JN819204.1	Picornaviridae_77	Canine picodicistrovirus strain 244U, complete genome	Picornaviridae	Dicipivirus	Cadicivirus A	Hong Kong	8784	ssRNA(+)	FALSE	FALSE	Canis lupus	9612	Canis lupus	Canis	Canidae	Carnivora	Mammalia
JN831355.1	Picornaviridae_78	Canine picornavirus strain 244F, complete genome	Picornaviridae	Mischivirus	Mischivirus D	Hong Kong	7811	ssRNA(+)	FALSE	FALSE	Canis lupus	9612	Canis lupus	Canis	Canidae	Carnivora	Mammalia
JN831356.1	Picornaviridae_78	Canine picornavirus strain 325F, complete genome	Picornaviridae	Mischivirus	Mischivirus D	Hong Kong	7948	ssRNA(+)	FALSE	FALSE	Canis lupus	9612	Canis lupus	Canis	Canidae	Carnivora	Mammalia
JQ911763.1	Picornaviridae_68	Canine kobuvirus CH-1, complete genome	Picornaviridae	Kobuvirus	Aichivirus A	China	8216	ssRNA(+)	FALSE	FALSE	Canis lupus	9612	Canis lupus	Canis	Canidae	Carnivora	Mammalia
KC161964.1	Picornaviridae_68	Canine kobuvirus strain UK003, complete genome	Picornaviridae	Kobuvirus	Canine kobuvirus	United Kingdom	8213	ssRNA(+)	FALSE	FALSE	Canis lupus	9612	Canis lupus	Canis	Canidae	Carnivora	Mammalia
KF293299.1	Picornaviridae_18	Encephalomyocarditis virus strain FJ13, complete genome	Picornaviridae	Cardiovirus	Cardiovirus A	China	7739	ssRNA(+)	FALSE	FALSE	Panthera tigris	9694	Panthera tigris	Panthera	Felidae	Carnivora	Mammalia
KF924623.1	Picornaviridae_68	Canine kobuvirus 1 isolate 12D049, complete genome	Picornaviridae	Kobuvirus	Canine kobuvirus	South Korea	8314	ssRNA(+)	FALSE	FALSE	Canis lupus	9612	Canis lupus	Canis	Canidae	Carnivora	Mammalia
KM259923.1	Picornaviridae_82	Pasivirus A3 strain swine/Zsana1/2013/HUN, complete genome	Picornaviridae	Pasivirus	Pasivirus A	Hungary	6938	ssRNA(+)	FALSE	FALSE	Sus scrofa	9823	Sus scrofa	Sus	Suidae	Artiodactyla	Mammalia
KP144318.1	Picornaviridae_19	Porcine kobuvirus JS-01-CHN/2013/China, complete genome	Picornaviridae	Kobuvirus	Aichivirus C	China	8214	ssRNA(+)	FALSE	FALSE	Sus scrofa	9823	Sus scrofa	Sus	Suidae	Artiodactyla	Mammalia
KT006374.1	Picornaviridae_172	Enterovirus B strain T75, complete genome	Picornaviridae	Enterovirus	Enterovirus B	Russia	7407	ssRNA(+)	FALSE	FALSE	Sus scrofa	9823	Sus scrofa	Sus	Suidae	Artiodactyla	Mammalia
KY172968.1	Picornaviridae_100	Senecavirus A isolate SVA-715, complete genome	Picornaviridae	Senecavirus	Senecavirus A	USA	7312	ssRNA(+)	FALSE	FALSE	Sus scrofa	9823	Sus scrofa	Sus	Suidae	Artiodactyla	Mammalia
KY761948.1	Picornaviridae_222	Enterovirus G isolate EVG 08/NC_USA/2015, complete genome	Picornaviridae	Enterovirus	Enterovirus G	USA	7981	ssRNA(+)	FALSE	FALSE	Sus scrofa	9823	Sus scrofa	Sus	Suidae	Artiodactyla	Mammalia
LC493088.1	Picornaviridae_61	Sapelovirus A XTND/2018 genomic RNA, complete genome	Picornaviridae	Sapelovirus	Sapelovirus A	Viet Nam	7537	ssRNA(+)	FALSE	FALSE	Sus scrofa	9823	Sus scrofa	Sus	Suidae	Artiodactyla	Mammalia
MF062158.1	Picornaviridae_68	Canine kobuvirus isolate SMCD-59, complete genome	Picornaviridae	Kobuvirus	Canine kobuvirus	China	8216	ssRNA(+)	FALSE	FALSE	Canis lupus	9612	Canis lupus	Canis	Canidae	Carnivora	Mammalia
MH747478.1	Picornaviridae_68	Canine kobuvirus strain CaKoV-26, complete genome	Picornaviridae	Kobuvirus	Canine kobuvirus	Brazil	8312	ssRNA(+)	FALSE	FALSE	Canis lupus	9612	Canis lupus	Canis	Canidae	Carnivora	Mammalia
MN449341.1	Picornaviridae_68	Canine kobuvirus isolate CaKoV AH-1/CHN/2019, complete genome	Picornaviridae	Kobuvirus	Canine kobuvirus	China	8223	ssRNA(+)	FALSE	FALSE	Canis lupus	9612	Canis lupus	Canis	Canidae	Carnivora	Mammalia
MN807749.1	Picornaviridae_338	Enterovirus G strain SZ1M-F/PEV/HUN/2013, complete genome	Picornaviridae	Enterovirus	Enterovirus G	Hungary	7228	ssRNA(+)	FALSE	FALSE	Sus scrofa	9823	Sus scrofa	Sus	Suidae	Artiodactyla	Mammalia
MN807750.1	Picornaviridae_39	Teschovirus A strain SZ1M-F/PTV/HUN/2013, complete genome	Picornaviridae	Teschovirus	Teschovirus A	Hungary	6981	ssRNA(+)	FALSE	FALSE	Sus scrofa	9823	Sus scrofa	Sus	Suidae	Artiodactyla	Mammalia
MN807751.1	Picornaviridae_19	Porcine kobuvirus strain SZ1M-F/PKV/HUN/2013, complete genome	Picornaviridae	Kobuvirus	Aichivirus C	Hungary	7951	ssRNA(+)	FALSE	FALSE	Sus scrofa	9823	Sus scrofa	Sus	Suidae	Artiodactyla	Mammalia
MN807752.1	Picornaviridae_339	Sapelovirus A strain SZ1M-F/PSV/HUN/2013, complete genome	Picornaviridae	Sapelovirus	Sapelovirus A	Hungary	7534	ssRNA(+)	FALSE	FALSE	Sus scrofa	9823	Sus scrofa	Sus	Suidae	Artiodactyla	Mammalia
MT944980.1	Picornaviridae_12	Foot-and-mouth disease virus O isolate O/IRN/9/2016, complete genome	Picornaviridae	Aphthovirus	Foot-and-mouth disease virus	Iran	8139	ssRNA(+)	FALSE	FALSE	Canis lupus	9612	Canis lupus	Canis	Canidae	Carnivora	Mammalia
MT944981.1	Picornaviridae_12	Foot-and-mouth disease virus O isolate O/IRN/9/2016, complete genome	Picornaviridae	Aphthovirus	Foot-and-mouth disease virus	Iran	8195	ssRNA(+)	FALSE	FALSE	Canis lupus	9612	Canis lupus	Canis	Canidae	Carnivora	Mammalia
OP093966.1	Picornaviridae_68	Canine kobuvirus strain CaKoV/PK02/2019/BRA, complete genome	Picornaviridae	Kobuvirus	Canine kobuvirus	Brazil	8209	ssRNA(+)	FALSE	FALSE	Canis lupus	9612	Canis lupus	Canis	Canidae	Carnivora	Mammalia
OP093967.1	Picornaviridae_68	Canine kobuvirus strain CaKoV/PK01/2019/BRA, complete genome	Picornaviridae	Kobuvirus	Canine kobuvirus	Brazil	8216	ssRNA(+)	FALSE	FALSE	Canis lupus	9612	Canis lupus	Canis	Canidae	Carnivora	Mammalia
OP093968.1	Picornaviridae_68	Canine kobuvirus strain CaKoV/PK04/2019/BRA, complete genome	Picornaviridae	Kobuvirus	Canine kobuvirus	Brazil	8209	ssRNA(+)	FALSE	FALSE	Canis lupus	9612	Canis lupus	Canis	Canidae	Carnivora	Mammalia
OQ198164.1	Picornaviridae_77	MAG: Canine picodicistrovirus isolate PicornaviridaeDogfe449C1 genomic sequence	Picornaviridae	Dicipivirus	Cadicivirus A	China	8700	ssRNA(+)	FALSE	FALSE	Canis lupus	9612	Canis lupus	Canis	Canidae	Carnivora	Mammalia
OQ198165.1	Picornaviridae_78	MAG: Canine picornavirus isolate PicornaviridaeDogfe442C1 genomic sequence	Picornaviridae	Mischivirus	Mischivirus D	China	8090	ssRNA(+)	FALSE	FALSE	Canis lupus	9612	Canis lupus	Canis	Canidae	Carnivora	Mammalia
OQ198166.1	Picornaviridae_464	MAG: Canine picornavirus isolate PicornaviridaeDogfe390C3 genomic sequence	Picornaviridae	Mischivirus	Mischivirus D	China	8242	ssRNA(+)	FALSE	FALSE	Canis lupus	9612	Canis lupus	Canis	Canidae	Carnivora	Mammalia
OQ198167.1	Picornaviridae_465	MAG: Canine picornavirus isolate PicornaviridaeDogfe383C1 genomic sequence	Picornaviridae	Mischivirus	Mischivirus D	China	7550	ssRNA(+)	FALSE	FALSE	Canis lupus	9612	Canis lupus	Canis	Canidae	Carnivora	Mammalia
OQ198168.1	Picornaviridae_466	MAG: Canine picornavirus isolate PicornaviridaeDogfe376C1 genomic sequence	Picornaviridae	Mischivirus	Mischivirus D	China	7773	ssRNA(+)	FALSE	FALSE	Canis lupus	9612	Canis lupus	Canis	Canidae	Carnivora	Mammalia
OQ198169.1	Picornaviridae_467	MAG: Canine picornavirus isolate PicornaviridaeDogfe365C1 genomic sequence	Picornaviridae	Mischivirus	Mischivirus D	China	8721	ssRNA(+)	FALSE	FALSE	Canis lupus	9612	Canis lupus	Canis	Canidae	Carnivora	Mammalia
OQ198171.1	Picornaviridae_467	MAG: Canine picornavirus isolate PicornaviridaeDogfe343C1 genomic sequence	Picornaviridae	Mischivirus	Mischivirus D	China	8749	ssRNA(+)	FALSE	FALSE	Canis lupus	9612	Canis lupus	Canis	Canidae	Carnivora	Mammalia
OQ198172.1	Picornaviridae_468	MAG: Canine picornavirus isolate PicornaviridaeDogfe341C2 genomic sequence	Picornaviridae	Mischivirus	Mischivirus D	China	8225	ssRNA(+)	FALSE	FALSE	Canis lupus	9612	Canis lupus	Canis	Canidae	Carnivora	Mammalia
OQ198173.1	Picornaviridae_237	MAG: Canine picornavirus isolate PicornaviridaeDogfe338C7 genomic sequence	Picornaviridae	Mischivirus	Mischivirus D	China	7557	ssRNA(+)	FALSE	FALSE	Canis lupus	9612	Canis lupus	Canis	Canidae	Carnivora	Mammalia
OQ198174.1	Picornaviridae_237	MAG: Canine picornavirus isolate PicornaviridaeDogfe334C1 genomic sequence	Picornaviridae	Mischivirus	Mischivirus D	China	7447	ssRNA(+)	FALSE	FALSE	Canis lupus	9612	Canis lupus	Canis	Canidae	Carnivora	Mammalia
OQ198175.1	Picornaviridae_466	MAG: Canine picornavirus isolate PicornaviridaeDogfe319C1 genomic sequence	Picornaviridae	Mischivirus	Mischivirus D	China	7822	ssRNA(+)	FALSE	FALSE	Canis lupus	9612	Canis lupus	Canis	Canidae	Carnivora	Mammalia
OQ198176.1	Picornaviridae_237	MAG: Canine picornavirus isolate PicornaviridaeDogfe313C1 genomic sequence	Picornaviridae	Mischivirus	Mischivirus D	China	8235	ssRNA(+)	FALSE	FALSE	Canis lupus	9612	Canis lupus	Canis	Canidae	Carnivora	Mammalia
OQ198177.1	Picornaviridae_469	MAG: Canine picornavirus isolate PicornaviridaeDogfe288C1 genomic sequence	Picornaviridae	Mischivirus	Mischivirus D	China	7581	ssRNA(+)	FALSE	FALSE	Canis lupus	9612	Canis lupus	Canis	Canidae	Carnivora	Mammalia
AB698905.1	Flaviviridae_4	Japanese encephalitis virus genomic RNA, complete genome, strain: Sw/Mie/51/2006	Flaviviridae	Orthoflavivirus	Orthoflavivirus japonicum	Japan	10965	ssRNA(+)	FALSE	FALSE	Sus scrofa	9823	Sus scrofa	Sus	Suidae	Artiodactyla	Mammalia
AB698906.1	Flaviviridae_4	Japanese encephalitis virus genomic RNA, complete genome, strain: Sw/Mie/84/2005	Flaviviridae	Orthoflavivirus	Orthoflavivirus japonicum	Japan	10965	ssRNA(+)	FALSE	FALSE	Sus scrofa	9823	Sus scrofa	Sus	Suidae	Artiodactyla	Mammalia
AB698907.1	Flaviviridae_4	Japanese encephalitis virus genomic RNA, complete genome, strain: Sw/Tokyo/373/2005	Flaviviridae	Orthoflavivirus	Orthoflavivirus japonicum	Japan	10965	ssRNA(+)	FALSE	FALSE	Sus scrofa	9823	Sus scrofa	Sus	Suidae	Artiodactyla	Mammalia
AB698908.1	Flaviviridae_4	Japanese encephalitis virus genomic RNA, complete genome, strain: Sw/Tokyo/602/2005	Flaviviridae	Orthoflavivirus	Orthoflavivirus japonicum	Japan	10965	ssRNA(+)	FALSE	FALSE	Sus scrofa	9823	Sus scrofa	Sus	Suidae	Artiodactyla	Mammalia
AB698909.1	Flaviviridae_4	Japanese encephalitis virus genomic RNA, complete genome, strain: Sw/Mie/34/2004	Flaviviridae	Orthoflavivirus	Orthoflavivirus japonicum	Japan	10965	ssRNA(+)	FALSE	FALSE	Sus scrofa	9823	Sus scrofa	Sus	Suidae	Artiodactyla	Mammalia
EU880214.1	Flaviviridae_4	Japanese encephalitis virus strain XJ69, complete genome	Flaviviridae	Orthoflavivirus	Orthoflavivirus japonicum	China	10964	ssRNA(+)	FALSE	FALSE	Culex pipiens	7175	Culex pipiens	Culex	Culicidae	Diptera	Insecta
GU233731.1	Flaviviridae_30	Classical swine fever virus strain CSFV/2.3/dp/CSF857/2006/Borken, complete genome	Flaviviridae	Pestivirus	Pestivirus C	Germany	12297	ssRNA(+)	FALSE	FALSE	Sus scrofa	9823	Sus scrofa	Sus	Suidae	Artiodactyla	Mammalia
HQ148061.1	Flaviviridae_30	Classical swine fever virus strain CSFV/2.3/dp/CSF0821/2002/HR/Novska, complete genome	Flaviviridae	Pestivirus	Pestivirus C	Croatia	12295	ssRNA(+)	FALSE	FALSE	Sus scrofa	9823	Sus scrofa	Sus	Suidae	Artiodactyla	Mammalia
HQ148062.1	Flaviviridae_30	Classical swine fever virus strain CSFV/2.3/dp/CSF864/2007/BG/Jambul, complete genome	Flaviviridae	Pestivirus	Pestivirus C	Bulgaria	12296	ssRNA(+)	FALSE	FALSE	Sus scrofa	9823	Sus scrofa	Sus	Suidae	Artiodactyla	Mammalia
HQ148063.1	Flaviviridae_30	Classical swine fever virus strain CSFV/2.1/dp/CSF1048/2009/LT/Penevezys, complete genome	Flaviviridae	Pestivirus	Pestivirus C	Lithuania	12296	ssRNA(+)	FALSE	FALSE	Sus scrofa	9823	Sus scrofa	Sus	Suidae	Artiodactyla	Mammalia
HQ678513.1	Flaviviridae_1	Culex flavivirus isolate H0901, complete genome	Flaviviridae	Flavivirus	Culex flavivirus	China	10841	ssRNA(+)	FALSE	FALSE	Culex pipiens	7175	Culex pipiens	Culex	Culicidae	Diptera	Insecta
JQ308186.1	Flaviviridae_1	Culex flavivirus isolate HLD102, complete genome	Flaviviridae	Flavivirus	Culex flavivirus	China	10841	ssRNA(+)	FALSE	FALSE	Culex pipiens	7175	Culex pipiens	Culex	Culicidae	Diptera	Insecta
JQ308187.1	Flaviviridae_1	Culex flavivirus isolate HLD105, complete genome	Flaviviridae	Flavivirus	Culex flavivirus	China	10841	ssRNA(+)	FALSE	FALSE	Culex pipiens	7175	Culex pipiens	Culex	Culicidae	Diptera	Insecta
JQ308189.1	Flaviviridae_1	Culex flavivirus isolate DG1068, complete genome	Flaviviridae	Flavivirus	Culex flavivirus	China	10841	ssRNA(+)	FALSE	FALSE	Culex pipiens	7175	Culex pipiens	Culex	Culicidae	Diptera	Insecta
JQ861548.3	Flaviviridae_30	Classical swine fever virus isolate CSFV-UP-GZ-NVD-11, complete genome	Flaviviridae	Pestivirus	Pestivirus C	India	12298	ssRNA(+)	FALSE	FALSE	Sus scrofa	9823	Sus scrofa	Sus	Suidae	Artiodactyla	Mammalia
JX442279.1	Flaviviridae_13	West Nile virus strain XJ11129, complete genome	Flaviviridae	Orthoflavivirus	Orthoflavivirus nilense	China	11029	ssRNA(+)	FALSE	FALSE	Culex pipiens	7175	Culex pipiens	Culex	Culicidae	Diptera	Insecta
KC533775.2	Flaviviridae_30	Classical swine fever virus isolate CSFV-UP-BR-KHG-06, complete genome	Flaviviridae	Pestivirus	Pestivirus C	India	12298	ssRNA(+)	FALSE	FALSE	Sus scrofa	9823	Sus scrofa	Sus	Suidae	Artiodactyla	Mammalia
KC533793.2	Flaviviridae_30	Classical swine fever virus isolate CSFV-UP-ND-169-11, complete genome	Flaviviridae	Pestivirus	Pestivirus C	India	12298	ssRNA(+)	FALSE	FALSE	Sus scrofa	9823	Sus scrofa	Sus	Suidae	Artiodactyla	Mammalia
KF977607.1	Flaviviridae_30	Classical swine fever virus strain Koslov clone Kos, complete genome	Flaviviridae	Pestivirus	Pestivirus C		12298	ssRNA(+)	FALSE	FALSE	Sus scrofa	9823	Sus scrofa	Sus	Suidae	Artiodactyla	Mammalia
KF977608.1	Flaviviridae_30	Classical swine fever virus strain Koslov clone Kos_2aa, complete genome	Flaviviridae	Pestivirus	Pestivirus C		12298	ssRNA(+)	FALSE	FALSE	Sus scrofa	9823	Sus scrofa	Sus	Suidae	Artiodactyla	Mammalia
KF977609.1	Flaviviridae_30	Classical swine fever virus strain Koslov clone Kos_3aa, complete genome	Flaviviridae	Pestivirus	Pestivirus C		12298	ssRNA(+)	FALSE	FALSE	Sus scrofa	9823	Sus scrofa	Sus	Suidae	Artiodactyla	Mammalia
KF977610.1	Flaviviridae_30	Classical swine fever virus strain Koslov clone Kos_4aa, complete genome	Flaviviridae	Pestivirus	Pestivirus C		12298	ssRNA(+)	FALSE	FALSE	Sus scrofa	9823	Sus scrofa	Sus	Suidae	Artiodactyla	Mammalia
KJ438705.1	Flaviviridae_18	Usutu virus strain 1477, complete genome	Flaviviridae	Orthoflavivirus	Orthoflavivirus usutuense	Germany	11065	ssRNA(+)	FALSE	FALSE	Culex pipiens	7175	Culex pipiens	Culex	Culicidae	Diptera	Insecta
KT716271.1	Flaviviridae_24	Classical swine fever virus strain YI9908, complete genome	Flaviviridae	Pestivirus	Pestivirus C	South Korea	12296	ssRNA(+)	FALSE	FALSE	Sus scrofa	9823	Sus scrofa	Sus	Suidae	Artiodactyla	Mammalia
KU504339.1	Flaviviridae_30	Classical swine fever virus strain GD19/2011, complete genome	Flaviviridae	Pestivirus	Pestivirus C	China	12298	ssRNA(+)	FALSE	FALSE	Sus scrofa	9823	Sus scrofa	Sus	Suidae	Artiodactyla	Mammalia
KX576461.1	Flaviviridae_24	Classical swine fever virus strain CSFV/1.4/dp/CSF1058/2010/Pinar del Rio, complete genome	Flaviviridae	Pestivirus	Pestivirus C	Cuba	12329	ssRNA(+)	FALSE	FALSE	Sus scrofa	9823	Sus scrofa	Sus	Suidae	Artiodactyla	Mammalia
KY798013.1	Flaviviridae_108	Porcine pegivirus strain PPgV/Pig-wt/USA/Minnesota-1/2016, complete genome	Flaviviridae	Pegivirus	Pegivirus K	USA	9727	ssRNA(+)	FALSE	FALSE	Sus scrofa	9823	Sus scrofa	Sus	Suidae	Artiodactyla	Mammalia
KY849593.1	Flaviviridae_30	Classical swine fever virus isolate CSFV/2.3/SRB/1264/2005, complete genome	Flaviviridae	Pestivirus	Pestivirus C	Serbia	12285	ssRNA(+)	FALSE	FALSE	Sus scrofa	9823	Sus scrofa	Sus	Suidae	Artiodactyla	Mammalia
KY849594.1	Flaviviridae_30	Classical swine fever virus isolate CSFV/2.3/SRB/6168/2006, complete genome	Flaviviridae	Pestivirus	Pestivirus C	Serbia	12285	ssRNA(+)	FALSE	FALSE	Sus scrofa	9823	Sus scrofa	Sus	Suidae	Artiodactyla	Mammalia
KY885000.2	Flaviviridae_12	Yellow fever virus strain ES-504, complete genome	Flaviviridae	Orthoflavivirus	Orthoflavivirus flavi	Brazil	11007	ssRNA(+)	FALSE	FALSE	Alouatta guariba	182256	Alouatta guariba	Alouatta	Atelidae	Primates	Mammalia
KY885001.2	Flaviviridae_12	Yellow fever virus strain ES-505, complete genome	Flaviviridae	Orthoflavivirus	Orthoflavivirus flavi	Brazil	11007	ssRNA(+)	FALSE	FALSE	Alouatta guariba	182256	Alouatta guariba	Alouatta	Atelidae	Primates	Mammalia
LC425854.1	Flaviviridae_30	Classical swine fever virus CSFV/JPN/1/2018 genomic RNA, complete genome	Flaviviridae	Pestivirus	Pestivirus suis	Japan	12094	ssRNA(+)	FALSE	FALSE	Sus scrofa	9823	Sus scrofa	Sus	Suidae	Artiodactyla	Mammalia
LC704641.1	Flaviviridae_4	Japanese encephalitis virus Sw/Kochi/492/2018 RNA, complete genome	Flaviviridae	Orthoflavivirus	Orthoflavivirus japonicum	Japan	10920	ssRNA(+)	FALSE	FALSE	Sus scrofa	9823	Sus scrofa	Sus	Suidae	Artiodactyla	Mammalia
LC708273.1	Flaviviridae_4	Japanese encephalitis virus sw/Kochi/167/2013 RNA, complete genome	Flaviviridae	Orthoflavivirus	Orthoflavivirus japonicum	Japan	10749	ssRNA(+)	FALSE	FALSE	Sus scrofa	9823	Sus scrofa	Sus	Suidae	Artiodactyla	Mammalia
LC708274.1	Flaviviridae_4	Japanese encephalitis virus sw/Kochi/230/2013 RNA, complete genome	Flaviviridae	Orthoflavivirus	Orthoflavivirus japonicum	Japan	10749	ssRNA(+)	FALSE	FALSE	Sus scrofa	9823	Sus scrofa	Sus	Suidae	Artiodactyla	Mammalia
LC708275.1	Flaviviridae_4	Japanese encephalitis virus sw/Kochi/231/2017 RNA, complete genome	Flaviviridae	Orthoflavivirus	Orthoflavivirus japonicum	Japan	10902	ssRNA(+)	FALSE	FALSE	Sus scrofa	9823	Sus scrofa	Sus	Suidae	Artiodactyla	Mammalia
LC708276.1	Flaviviridae_4	Japanese encephalitis virus sw/Kochi/240/2017 RNA, complete genome	Flaviviridae	Orthoflavivirus	Orthoflavivirus japonicum	Japan	10817	ssRNA(+)	FALSE	FALSE	Sus scrofa	9823	Sus scrofa	Sus	Suidae	Artiodactyla	Mammalia
MF423375.2	Flaviviridae_12	Yellow fever virus strain RJ87, complete genome	Flaviviridae	Orthoflavivirus	Orthoflavivirus flavi	Brazil	11007	ssRNA(+)	FALSE	FALSE	Alouatta guariba	182256	Alouatta guariba	Alouatta	Atelidae	Primates	Mammalia
MF423376.2	Flaviviridae_12	Yellow fever virus strain RJ94, complete genome	Flaviviridae	Orthoflavivirus	Orthoflavivirus flavi	Brazil	11007	ssRNA(+)	FALSE	FALSE	Alouatta guariba	182256	Alouatta guariba	Alouatta	Atelidae	Primates	Mammalia
MF423377.2	Flaviviridae_12	Yellow fever virus strain RJ95, complete genome	Flaviviridae	Orthoflavivirus	Orthoflavivirus flavi	Brazil	11007	ssRNA(+)	FALSE	FALSE	Alouatta guariba	182256	Alouatta guariba	Alouatta	Atelidae	Primates	Mammalia
MF423378.2	Flaviviridae_12	Yellow fever virus strain RJ96, complete genome	Flaviviridae	Orthoflavivirus	Orthoflavivirus flavi	Brazil	11007	ssRNA(+)	FALSE	FALSE	Alouatta guariba	182256	Alouatta guariba	Alouatta	Atelidae	Primates	Mammalia
MF459655.1	Flaviviridae_108	Porcine pegivirus strain PPgV/Pig-wt/USA/Minnesota-2/2016, complete genome	Flaviviridae	Pegivirus	Pegivirus K	USA	9727	ssRNA(+)	FALSE	FALSE	Sus scrofa	9823	Sus scrofa	Sus	Suidae	Artiodactyla	Mammalia
MH537791.1	Flaviviridae_35	Louping ill virus isolate LIV/Dog, complete genome	Flaviviridae	Orthoflavivirus	Orthoflavivirus loupingi	United Kingdom	10873	ssRNA(+)	FALSE	FALSE	Canis lupus	9612	Canis lupus	Canis	Canidae	Carnivora	Mammalia
MH939154.1	Flaviviridae_19	West Nile virus strain DD84c, complete genome	Flaviviridae	Orthoflavivirus	Orthoflavivirus nilense	Romania	10976	ssRNA(+)	FALSE	FALSE	Culex pipiens	7175	Culex pipiens	Culex	Culicidae	Diptera	Insecta
MK007536.1	Flaviviridae_35	Louping ill virus isolate SCO_LOCH6_1993, complete genome	Flaviviridae	Orthoflavivirus	Orthoflavivirus loupingi	United Kingdom	10877	ssRNA(+)	FALSE	FALSE	Lagopus lagopus	52650	Lagopus lagopus	Lagopus	Phasianidae	Galliformes	Aves
MK007537.1	Flaviviridae_35	Louping ill virus isolate SCO_LOCH2_1993, complete genome	Flaviviridae	Orthoflavivirus	Orthoflavivirus loupingi	United Kingdom	10877	ssRNA(+)	FALSE	FALSE	Lagopus lagopus	52650	Lagopus lagopus	Lagopus	Phasianidae	Galliformes	Aves
MK007538.1	Flaviviridae_35	Louping ill virus isolate SCO_K_1980, complete genome	Flaviviridae	Orthoflavivirus	Orthoflavivirus loupingi	United Kingdom	10877	ssRNA(+)	FALSE	FALSE	Lagopus lagopus	52650	Lagopus lagopus	Lagopus	Phasianidae	Galliformes	Aves
MK007545.1	Flaviviridae_35	Louping ill virus isolate SCO_G_1979, complete genome	Flaviviridae	Orthoflavivirus	Orthoflavivirus loupingi	United Kingdom	10878	ssRNA(+)	FALSE	FALSE	Sus scrofa	9823	Sus scrofa	Sus	Suidae	Artiodactyla	Mammalia
MK333800.1	Flaviviridae_12	Yellow fever virus strain ES03, complete genome	Flaviviridae	Orthoflavivirus	Orthoflavivirus flavi	Brazil	11007	ssRNA(+)	FALSE	FALSE	Alouatta guariba	182256	Alouatta guariba	Alouatta	Atelidae	Primates	Mammalia
MK533792.1	Flaviviridae_12	Yellow fever virus strain RJ 155, complete genome	Flaviviridae	Orthoflavivirus	Orthoflavivirus flavi	Brazil	11007	ssRNA(+)	FALSE	FALSE	Alouatta guariba	182256	Alouatta guariba	Alouatta	Atelidae	Primates	Mammalia
MN481591.1	Flaviviridae_19	West Nile virus isolate S38b_GrTh_2018/Rhodope, complete genome	Flaviviridae	Orthoflavivirus	Orthoflavivirus nilense	Greece	10926	ssRNA(+)	FALSE	FALSE	Canis lupus	9612	Canis lupus	Canis	Canidae	Carnivora	Mammalia
MW821486.1	Flaviviridae_10	Tembusu virus isolate NTUC225/20, complete genome	Flaviviridae	Orthoflavivirus	Orthoflavivirus tembusu	Taiwan	10980	ssRNA(+)	FALSE	FALSE	Anser anser	8843	Anser anser	Anser	Anatidae	Anseriformes	Aves
OM817560.1	Flaviviridae_24	Classical swine fever virus isolate Peru-A-42, complete genome	Flaviviridae	Pestivirus	Pestivirus suis	Peru	12221	ssRNA(+)	FALSE	FALSE	Sus scrofa	9823	Sus scrofa	Sus	Suidae	Artiodactyla	Mammalia
OM817561.1	Flaviviridae_24	Classical swine fever virus isolate Peru-P-19, complete genome	Flaviviridae	Pestivirus	Pestivirus suis	Peru	12143	ssRNA(+)	FALSE	FALSE	Sus scrofa	9823	Sus scrofa	Sus	Suidae	Artiodactyla	Mammalia
OM817562.1	Flaviviridae_24	Classical swine fever virus isolate Peru-An-5, complete genome	Flaviviridae	Pestivirus	Pestivirus suis	Peru	12220	ssRNA(+)	FALSE	FALSE	Sus scrofa	9823	Sus scrofa	Sus	Suidae	Artiodactyla	Mammalia
OM817563.1	Flaviviridae_24	Classical swine fever virus isolate Peru-L-2, complete genome	Flaviviridae	Pestivirus	Pestivirus suis	Peru	12224	ssRNA(+)	FALSE	FALSE	Sus scrofa	9823	Sus scrofa	Sus	Suidae	Artiodactyla	Mammalia
OM817564.1	Flaviviridae_24	Classical swine fever virus isolate Peru-L-20, complete genome	Flaviviridae	Pestivirus	Pestivirus suis	Peru	12226	ssRNA(+)	FALSE	FALSE	Sus scrofa	9823	Sus scrofa	Sus	Suidae	Artiodactyla	Mammalia
OM817565.1	Flaviviridae_24	Classical swine fever virus isolate Peru-L-24, complete genome	Flaviviridae	Pestivirus	Pestivirus suis	Peru	12224	ssRNA(+)	FALSE	FALSE	Sus scrofa	9823	Sus scrofa	Sus	Suidae	Artiodactyla	Mammalia
OM817566.1	Flaviviridae_24	Classical swine fever virus isolate Peru-L-39, complete genome	Flaviviridae	Pestivirus	Pestivirus suis	Peru	12221	ssRNA(+)	FALSE	FALSE	Sus scrofa	9823	Sus scrofa	Sus	Suidae	Artiodactyla	Mammalia
OM817567.1	Flaviviridae_24	Classical swine fever virus isolate Peru-L-8, complete genome	Flaviviridae	Pestivirus	Pestivirus suis	Peru	12221	ssRNA(+)	FALSE	FALSE	Sus scrofa	9823	Sus scrofa	Sus	Suidae	Artiodactyla	Mammalia
OM914715.1	Flaviviridae_1	Culex flavivirus isolate NX1908, complete genome	Flaviviridae	Flavivirus	Culex flavivirus	China	10759	ssRNA(+)	FALSE	FALSE	Culex pipiens	7175	Culex pipiens	Culex	Culicidae	Diptera	Insecta
OQ411019.1	Flaviviridae_28	Pestivirus brazilense isolate Ind/TN-1214/19, complete genome	Flaviviridae	Pestivirus	Pestivirus brazilense	India	12259	ssRNA(+)	FALSE	FALSE	Bos indicus	9915	Bos indicus	Bos	Bovidae	Artiodactyla	Mammalia
FJ810126.1	Parvoviridae_5	Culex pipiens densovirus, complete genome	Parvoviridae	Protoambidensovirus	Dipteran protoambidensovirus 1	France	5759	ssDNA(+/-)	FALSE	FALSE	Culex pipiens	7175	Culex pipiens	Culex	Culicidae	Diptera	Insecta
FJ899734.1	Parvoviridae_6	Canine minute virus isolate SH1, complete genome	Parvoviridae	Bocaparvovirus	Bocaparvovirus carnivoran1	China	5132	ssDNA(+/-)	FALSE	FALSE	Canis lupus	9612	Canis lupus	Canis	Canidae	Carnivora	Mammalia
JN648103.1	Parvoviridae_17	Canine bocavirus 1 isolate Con-161, complete genome	Parvoviridae	Bocaparvovirus	Bocaparvovirus carnivoran2	USA	5413	ssDNA(+/-)	FALSE	FALSE	Canis lupus	9612	Canis lupus	Canis	Canidae	Carnivora	Mammalia
JQ268283.1	Parvoviridae_18	Canine parvovirus 2a strain CPV-LZ1, complete genome	Parvoviridae	Protoparvovirus	Carnivore protoparvovirus 1	China	5053	ssDNA(+/-)	FALSE	FALSE	Canis lupus	9612	Canis lupus	Canis	Canidae	Carnivora	Mammalia
JQ268284.1	Parvoviridae_18	Canine parvovirus 2b strain CPV-LZ2, complete genome	Parvoviridae	Protoparvovirus	Carnivore protoparvovirus 1	China	5053	ssDNA(+/-)	FALSE	FALSE	Canis lupus	9612	Canis lupus	Canis	Canidae	Carnivora	Mammalia
JQ692588.1	Parvoviridae_17	Canine bocavirus strain HK880N, complete genome	Parvoviridae	Bocaparvovirus	Canine bocavirus	Hong Kong	5057	ssDNA(+/-)	FALSE	FALSE	Canis lupus	9612	Canis lupus	Canis	Canidae	Carnivora	Mammalia
JQ692589.1	Parvoviridae_17	Canine bocavirus strain HK882F, complete genome	Parvoviridae	Bocaparvovirus	Canine bocavirus	Hong Kong	5140	ssDNA(+/-)	FALSE	FALSE	Canis lupus	9612	Canis lupus	Canis	Canidae	Carnivora	Mammalia
JQ692590.1	Parvoviridae_17	Canine bocavirus strain HK882U, complete genome	Parvoviridae	Bocaparvovirus	Canine bocavirus	Hong Kong	5117	ssDNA(+/-)	FALSE	FALSE	Canis lupus	9612	Canis lupus	Canis	Canidae	Carnivora	Mammalia
JQ692591.1	Parvoviridae_17	Canine bocavirus strain HK831F, complete genome	Parvoviridae	Bocaparvovirus	Canine bocavirus	Hong Kong	5054	ssDNA(+/-)	FALSE	FALSE	Canis lupus	9612	Canis lupus	Canis	Canidae	Carnivora	Mammalia
KC580640.1	Parvoviridae_24	Canine bocavirus 3 isolate UCD, complete genome	Parvoviridae	Bocaparvovirus	Canine bocavirus 3	USA	5278	ssDNA(+/-)	FALSE	FALSE	Canis lupus	9612	Canis lupus	Canis	Canidae	Carnivora	Mammalia
KF206154.1	Parvoviridae_16	Porcine bocavirus strain 20ZS-RS, complete genome	Parvoviridae	Bocaparvovirus	Porcine bocavirus	Serbia	5053	ssDNA(+/-)	FALSE	FALSE	Sus scrofa	9823	Sus scrofa	Sus	Suidae	Artiodactyla	Mammalia
KF206158.1	Parvoviridae_16	Porcine bocavirus strain 5ZS-RS, complete genome	Parvoviridae	Bocaparvovirus	Porcine bocavirus	Serbia	4971	ssDNA(+/-)	FALSE	FALSE	Sus scrofa	9823	Sus scrofa	Sus	Suidae	Artiodactyla	Mammalia
KF206160.1	Parvoviridae_11	Porcine bocavirus strain 57AT-HU, complete genome	Parvoviridae	Bocaparvovirus	Porcine bocavirus	Hungary	4981	ssDNA(+/-)	FALSE	FALSE	Sus scrofa	9823	Sus scrofa	Sus	Suidae	Artiodactyla	Mammalia
KF206161.1	Parvoviridae_11	Porcine bocavirus strain 644-1DI-HR, complete genome	Parvoviridae	Bocaparvovirus	Porcine bocavirus	Croatia	4982	ssDNA(+/-)	FALSE	FALSE	Sus scrofa	9823	Sus scrofa	Sus	Suidae	Artiodactyla	Mammalia
KF206162.1	Parvoviridae_16	Porcine bocavirus strain 644-3DI-HR, complete genome	Parvoviridae	Bocaparvovirus	Porcine bocavirus	Croatia	4996	ssDNA(+/-)	FALSE	FALSE	Sus scrofa	9823	Sus scrofa	Sus	Suidae	Artiodactyla	Mammalia
KF206163.1	Parvoviridae_11	Porcine bocavirus strain 703-1DI-HR, complete genome	Parvoviridae	Bocaparvovirus	Porcine bocavirus	Croatia	4984	ssDNA(+/-)	FALSE	FALSE	Sus scrofa	9823	Sus scrofa	Sus	Suidae	Artiodactyla	Mammalia
KF206164.1	Parvoviridae_16	Porcine bocavirus strain 703-3DI-HR, complete genome	Parvoviridae	Bocaparvovirus	Porcine bocavirus	Croatia	5109	ssDNA(+/-)	FALSE	FALSE	Sus scrofa	9823	Sus scrofa	Sus	Suidae	Artiodactyla	Mammalia
KF206165.1	Parvoviridae_11	Porcine bocavirus strain 710-1DI-HR, complete genome	Parvoviridae	Bocaparvovirus	Porcine bocavirus	Croatia	4988	ssDNA(+/-)	FALSE	FALSE	Sus scrofa	9823	Sus scrofa	Sus	Suidae	Artiodactyla	Mammalia
KF206166.1	Parvoviridae_16	Porcine bocavirus strain 710-3DI-HR, complete genome	Parvoviridae	Bocaparvovirus	Porcine bocavirus	Croatia	5049	ssDNA(+/-)	FALSE	FALSE	Sus scrofa	9823	Sus scrofa	Sus	Suidae	Artiodactyla	Mammalia
KF206167.1	Parvoviridae_11	Porcine bocavirus strain G85-1AT-HU, complete genome	Parvoviridae	Bocaparvovirus	Porcine bocavirus	Hungary	4988	ssDNA(+/-)	FALSE	FALSE	Sus scrofa	9823	Sus scrofa	Sus	Suidae	Artiodactyla	Mammalia
KF206168.1	Parvoviridae_16	Porcine bocavirus strain G85-3AT-HU, complete genome	Parvoviridae	Bocaparvovirus	Porcine bocavirus	Hungary	5001	ssDNA(+/-)	FALSE	FALSE	Sus scrofa	9823	Sus scrofa	Sus	Suidae	Artiodactyla	Mammalia
KM926355.1	Parvoviridae_32	Porcine parvovirus 2 strain BR/GO/ion_09_PPV-2/2011, complete genome	Parvoviridae	Tetraparvovirus	Ungulate tetraparvovirus 3	Brazil	5426	ssDNA(+/-)	FALSE	FALSE	Sus scrofa	9823	Sus scrofa	Sus	Suidae	Artiodactyla	Mammalia
KP281713.1	Parvoviridae_17	Canine bocavirus isolate 13D003, complete genome	Parvoviridae	Bocaparvovirus	Canine bocavirus	South Korea	5348	ssDNA(+/-)	FALSE	FALSE	Canis lupus	9612	Canis lupus	Canis	Canidae	Carnivora	Mammalia
KP281714.1	Parvoviridae_17	Canine bocavirus isolate 13D095, complete genome	Parvoviridae	Bocaparvovirus	Canine bocavirus	South Korea	5157	ssDNA(+/-)	FALSE	FALSE	Canis lupus	9612	Canis lupus	Canis	Canidae	Carnivora	Mammalia
KP281715.1	Parvoviridae_17	Canine bocavirus isolate 13D226-1, complete genome	Parvoviridae	Bocaparvovirus	Canine bocavirus	South Korea	5174	ssDNA(+/-)	FALSE	FALSE	Canis lupus	9612	Canis lupus	Canis	Canidae	Carnivora	Mammalia
KP281716.1	Parvoviridae_17	Canine bocavirus isolate 13D250, complete genome	Parvoviridae	Bocaparvovirus	Canine bocavirus	South Korea	5174	ssDNA(+/-)	FALSE	FALSE	Canis lupus	9612	Canis lupus	Canis	Canidae	Carnivora	Mammalia
KP281717.1	Parvoviridae_17	Canine bocavirus isolate 14D142, complete genome	Parvoviridae	Bocaparvovirus	Canine bocavirus	South Korea	5177	ssDNA(+/-)	FALSE	FALSE	Canis lupus	9612	Canis lupus	Canis	Canidae	Carnivora	Mammalia
KP281718.1	Parvoviridae_17	Canine bocavirus isolate 14D193, complete genome	Parvoviridae	Bocaparvovirus	Canine bocavirus	South Korea	5157	ssDNA(+/-)	FALSE	FALSE	Canis lupus	9612	Canis lupus	Canis	Canidae	Carnivora	Mammalia
KP281719.1	Parvoviridae_17	Canine bocavirus isolate 14Q209, complete genome	Parvoviridae	Bocaparvovirus	Canine bocavirus	South Korea	5156	ssDNA(+/-)	FALSE	FALSE	Canis lupus	9612	Canis lupus	Canis	Canidae	Carnivora	Mammalia
KP281720.1	Parvoviridae_17	Canine bocavirus isolate 14Q216, complete genome	Parvoviridae	Bocaparvovirus	Canine bocavirus	South Korea	5174	ssDNA(+/-)	FALSE	FALSE	Canis lupus	9612	Canis lupus	Canis	Canidae	Carnivora	Mammalia
KT241026.1	Parvoviridae_6	Canine minute virus strain 15D009, complete genome	Parvoviridae	Bocaparvovirus	Bocaparvovirus carnivoran1	South Korea	5101	ssDNA(+/-)	FALSE	FALSE	Canis lupus	9612	Canis lupus	Canis	Canidae	Carnivora	Mammalia
KT382542.1	Parvoviridae_18	Canine parvovirus isolate CPV-SH14, complete genome	Parvoviridae	Protoparvovirus	Carnivore protoparvovirus 1	China	5062	ssDNA(+/-)	FALSE	FALSE	Canis lupus	9612	Canis lupus	Canis	Canidae	Carnivora	Mammalia
KY038922.1	Parvoviridae_17	Canine bocavirus isolate GZHD15, complete genome	Parvoviridae	Bocaparvovirus	Canine bocavirus	China	5059	ssDNA(+/-)	FALSE	FALSE	Canis lupus	9612	Canis lupus	Canis	Canidae	Carnivora	Mammalia
KY094494.1	Parvoviridae_29	Porcine parvovirus 6 isolate Br, complete genome	Parvoviridae	Copiparvovirus	Copiparvovirus ungulate4	Brazil	6199	ssDNA(+/-)	FALSE	FALSE	Sus scrofa	9823	Sus scrofa	Sus	Suidae	Artiodactyla	Mammalia
KY214448.1	Parvoviridae_51	Lupine bocavirus isolate South Douro, complete genome	Parvoviridae	Bocaparvovirus	Lupine bocavirus	Portugal	5228	ssDNA(+/-)	FALSE	FALSE	Canis lupus	9612	Canis lupus	Canis	Canidae	Carnivora	Mammalia
KY403998.1	Parvoviridae_18	Canine parvovirus strain CPV-YH, complete genome	Parvoviridae	Protoparvovirus	Carnivore protoparvovirus 1	China	4921	ssDNA(+/-)	FALSE	FALSE	Canis lupus	9612	Canis lupus	Canis	Canidae	Carnivora	Mammalia
LC651623.1	Parvoviridae_15	Goose parvovirus BKK2013 DNA, complete genome	Parvoviridae	Dependoparvovirus	Dependoparvovirus anseriform1	Thailand	5049	ssDNA(+/-)	FALSE	FALSE	Anser anser	8843	Anser anser	Anser	Anatidae	Anseriformes	Aves
MF805789.1	Parvoviridae_18	Canine parvovirus strain Canine/China/01/2016, complete genome	Parvoviridae	Protoparvovirus	Carnivore protoparvovirus 1	China	5051	ssDNA(+/-)	FALSE	FALSE	Canis lupus	9612	Canis lupus	Canis	Canidae	Carnivora	Mammalia
MF805790.1	Parvoviridae_18	Canine parvovirus strain Canine/China/02/2016, complete genome	Parvoviridae	Protoparvovirus	Carnivore protoparvovirus 1	China	5051	ssDNA(+/-)	FALSE	FALSE	Canis lupus	9612	Canis lupus	Canis	Canidae	Carnivora	Mammalia
MF805791.1	Parvoviridae_18	Canine parvovirus strain Canine/China/03/2016, complete genome	Parvoviridae	Protoparvovirus	Carnivore protoparvovirus 1	China	5051	ssDNA(+/-)	FALSE	FALSE	Canis lupus	9612	Canis lupus	Canis	Canidae	Carnivora	Mammalia
MF805792.1	Parvoviridae_18	Canine parvovirus strain Canine/China/04/2016, complete genome	Parvoviridae	Protoparvovirus	Carnivore protoparvovirus 1	China	5051	ssDNA(+/-)	FALSE	FALSE	Canis lupus	9612	Canis lupus	Canis	Canidae	Carnivora	Mammalia
MF805793.1	Parvoviridae_18	Canine parvovirus strain Canine/China/05/2016, complete genome	Parvoviridae	Protoparvovirus	Carnivore protoparvovirus 1	China	5051	ssDNA(+/-)	FALSE	FALSE	Canis lupus	9612	Canis lupus	Canis	Canidae	Carnivora	Mammalia
MF805794.1	Parvoviridae_18	Canine parvovirus strain Canine/China/06/2016, complete genome	Parvoviridae	Protoparvovirus	Carnivore protoparvovirus 1	China	5051	ssDNA(+/-)	FALSE	FALSE	Canis lupus	9612	Canis lupus	Canis	Canidae	Carnivora	Mammalia
MF805795.1	Parvoviridae_18	Canine parvovirus strain Canine/China/07/2016, complete genome	Parvoviridae	Protoparvovirus	Carnivore protoparvovirus 1	China	5051	ssDNA(+/-)	FALSE	FALSE	Canis lupus	9612	Canis lupus	Canis	Canidae	Carnivora	Mammalia
MF805796.1	Parvoviridae_18	Canine parvovirus strain Canine/China/08/2016, complete genome	Parvoviridae	Protoparvovirus	Carnivore protoparvovirus 1	China	5051	ssDNA(+/-)	FALSE	FALSE	Canis lupus	9612	Canis lupus	Canis	Canidae	Carnivora	Mammalia
MF805797.1	Parvoviridae_18	Canine parvovirus strain Canine/China/09/2016, complete genome	Parvoviridae	Protoparvovirus	Carnivore protoparvovirus 1	China	5051	ssDNA(+/-)	FALSE	FALSE	Canis lupus	9612	Canis lupus	Canis	Canidae	Carnivora	Mammalia
MF805798.1	Parvoviridae_18	Canine parvovirus strain Canine/China/10/2016, complete genome	Parvoviridae	Protoparvovirus	Carnivore protoparvovirus 1	China	5051	ssDNA(+/-)	FALSE	FALSE	Canis lupus	9612	Canis lupus	Canis	Canidae	Carnivora	Mammalia
MG013488.1	Parvoviridae_18	Canine parvovirus isolate CPV-SH1516, complete genome	Parvoviridae	Protoparvovirus	Carnivore protoparvovirus 1	China	5059	ssDNA(+/-)	FALSE	FALSE	Canis lupus	9612	Canis lupus	Canis	Canidae	Carnivora	Mammalia
MG025952.1	Parvoviridae_17	Canine bocavirus 2, complete genome	Parvoviridae	Bocaparvovirus	Canine bocavirus 2	Thailand	5126	ssDNA(+/-)	FALSE	FALSE	Canis lupus	9612	Canis lupus	Canis	Canidae	Carnivora	Mammalia
MH051156.1	Parvoviridae_6	Canine minute virus strain CDK47/2017, complete genome	Parvoviridae	Bocaparvovirus	Bocaparvovirus carnivoran1	China	5106	ssDNA(+/-)	FALSE	FALSE	Canis lupus	9612	Canis lupus	Canis	Canidae	Carnivora	Mammalia
MH051157.1	Parvoviridae_6	Canine minute virus strain CQY9/2016, complete genome	Parvoviridae	Bocaparvovirus	Bocaparvovirus carnivoran1	China	5141	ssDNA(+/-)	FALSE	FALSE	Canis lupus	9612	Canis lupus	Canis	Canidae	Carnivora	Mammalia
MH106698.1	Parvoviridae_18	Canine parvovirus isolate CPV-BJL1, complete genome	Parvoviridae	Protoparvovirus	Carnivore protoparvovirus 1	China	5054	ssDNA(+/-)	FALSE	FALSE	Canis lupus	9612	Canis lupus	Canis	Canidae	Carnivora	Mammalia
MH106699.1	Parvoviridae_18	Canine parvovirus isolate CPV-BJL2, complete genome	Parvoviridae	Protoparvovirus	Carnivore protoparvovirus 1	China	5056	ssDNA(+/-)	FALSE	FALSE	Canis lupus	9612	Canis lupus	Canis	Canidae	Carnivora	Mammalia
MH106700.1	Parvoviridae_18	Canine parvovirus isolate CPV-BJL3, complete genome	Parvoviridae	Protoparvovirus	Carnivore protoparvovirus 1	China	5054	ssDNA(+/-)	FALSE	FALSE	Canis lupus	9612	Canis lupus	Canis	Canidae	Carnivora	Mammalia
MH215556.1	Parvoviridae_12	Chimpanzee parv4 isolate U55, complete genome	Parvoviridae	Tetraparvovirus	Primate tetraparvovirus 1	Tanzania	4955	ssDNA(+/-)	FALSE	FALSE	Pan troglodytes	9598	Pan troglodytes	Pan	Hominidae	Primates	Mammalia
MH476580.1	Parvoviridae_18	Canine parvovirus strain Canine/China/11/2017, complete genome	Parvoviridae	Protoparvovirus	Carnivore protoparvovirus 1	China	5053	ssDNA(+/-)	FALSE	FALSE	Canis lupus	9612	Canis lupus	Canis	Canidae	Carnivora	Mammalia
MH476581.1	Parvoviridae_18	Canine parvovirus strain Canine/China/12/2017, complete genome	Parvoviridae	Protoparvovirus	Carnivore protoparvovirus 1	China	5054	ssDNA(+/-)	FALSE	FALSE	Canis lupus	9612	Canis lupus	Canis	Canidae	Carnivora	Mammalia
MH476582.1	Parvoviridae_18	Canine parvovirus strain Canine/China/13/2017, complete genome	Parvoviridae	Protoparvovirus	Carnivore protoparvovirus 1	China	5053	ssDNA(+/-)	FALSE	FALSE	Canis lupus	9612	Canis lupus	Canis	Canidae	Carnivora	Mammalia
MH476583.1	Parvoviridae_18	Canine parvovirus strain Canine/China/14/2017, complete genome	Parvoviridae	Protoparvovirus	Carnivore protoparvovirus 1	China	5053	ssDNA(+/-)	FALSE	FALSE	Canis lupus	9612	Canis lupus	Canis	Canidae	Carnivora	Mammalia
MH476584.1	Parvoviridae_18	Canine parvovirus strain Canine/China/15/2017, complete genome	Parvoviridae	Protoparvovirus	Carnivore protoparvovirus 1	China	5053	ssDNA(+/-)	FALSE	FALSE	Canis lupus	9612	Canis lupus	Canis	Canidae	Carnivora	Mammalia
MH476585.1	Parvoviridae_18	Canine parvovirus strain Canine/China/16/2017, complete genome	Parvoviridae	Protoparvovirus	Carnivore protoparvovirus 1	China	5051	ssDNA(+/-)	FALSE	FALSE	Canis lupus	9612	Canis lupus	Canis	Canidae	Carnivora	Mammalia
MH476586.1	Parvoviridae_18	Canine parvovirus strain Canine/China/17/2017, complete genome	Parvoviridae	Protoparvovirus	Carnivore protoparvovirus 1	China	5053	ssDNA(+/-)	FALSE	FALSE	Canis lupus	9612	Canis lupus	Canis	Canidae	Carnivora	Mammalia
MH476587.1	Parvoviridae_18	Canine parvovirus strain Canine/China/18/2017, complete genome	Parvoviridae	Protoparvovirus	Carnivore protoparvovirus 1	China	5051	ssDNA(+/-)	FALSE	FALSE	Canis lupus	9612	Canis lupus	Canis	Canidae	Carnivora	Mammalia
MH476588.1	Parvoviridae_18	Canine parvovirus strain Canine/China/19/2017, complete genome	Parvoviridae	Protoparvovirus	Carnivore protoparvovirus 1	China	5052	ssDNA(+/-)	FALSE	FALSE	Canis lupus	9612	Canis lupus	Canis	Canidae	Carnivora	Mammalia
MH476589.1	Parvoviridae_18	Canine parvovirus strain Canine/China/20/2017, complete genome	Parvoviridae	Protoparvovirus	Carnivore protoparvovirus 1	China	5053	ssDNA(+/-)	FALSE	FALSE	Canis lupus	9612	Canis lupus	Canis	Canidae	Carnivora	Mammalia
MH476590.1	Parvoviridae_18	Canine parvovirus strain Canine/China/21/2017, complete genome	Parvoviridae	Protoparvovirus	Carnivore protoparvovirus 1	China	5051	ssDNA(+/-)	FALSE	FALSE	Canis lupus	9612	Canis lupus	Canis	Canidae	Carnivora	Mammalia
MH476591.1	Parvoviridae_18	Canine parvovirus strain Canine/China/22/2017, complete genome	Parvoviridae	Protoparvovirus	Carnivore protoparvovirus 1	China	5053	ssDNA(+/-)	FALSE	FALSE	Canis lupus	9612	Canis lupus	Canis	Canidae	Carnivora	Mammalia
MH476592.1	Parvoviridae_18	Canine parvovirus strain Canine/China/23/2017, complete genome	Parvoviridae	Protoparvovirus	Carnivore protoparvovirus 1	China	5052	ssDNA(+/-)	FALSE	FALSE	Canis lupus	9612	Canis lupus	Canis	Canidae	Carnivora	Mammalia
MH476593.1	Parvoviridae_18	Canine parvovirus strain Canine/China/24/2017, complete genome	Parvoviridae	Protoparvovirus	Carnivore protoparvovirus 1	China	5050	ssDNA(+/-)	FALSE	FALSE	Canis lupus	9612	Canis lupus	Canis	Canidae	Carnivora	Mammalia
MH545963.1	Parvoviridae_18	Canine parvovirus 2a strain TN/CPV2a/2018, complete genome	Parvoviridae	Protoparvovirus	Carnivore protoparvovirus 1	India	4921	ssDNA(+/-)	FALSE	FALSE	Canis lupus	9612	Canis lupus	Canis	Canidae	Carnivora	Mammalia
MH660909.1	Parvoviridae_18	Canine parvovirus 2c strain 5 MGL, complete genome	Parvoviridae	Protoparvovirus	Carnivore protoparvovirus 1	Mongolia	5075	ssDNA(+/-)	FALSE	FALSE	Canis lupus	9612	Canis lupus	Canis	Canidae	Carnivora	Mammalia
MH713703.1	Parvoviridae_6	Canine minute virus strain Paraiba, complete genome	Parvoviridae	Bocaparvovirus	Bocaparvovirus carnivoran1	Brazil	5106	ssDNA(+/-)	FALSE	FALSE	Canis lupus	9612	Canis lupus	Canis	Canidae	Carnivora	Mammalia
MH893826.1	Parvoviridae_67	Cachavirus 1A strain IDEXX1, complete genome	Parvoviridae	Chaphamaparvovirus	Carnivore chaphamaparvovirus 1	USA	4123	ssDNA(+/-)	FALSE	FALSE	Canis lupus	9612	Canis lupus	Canis	Canidae	Carnivora	Mammalia
MK448316.1	Parvoviridae_67	Cachavirus-1B strain IDEXX2, complete genome	Parvoviridae	Chapparvovirus	Carnivore chapparvovirus 1	USA	4226	ssDNA(+/-)	FALSE	FALSE	Canis lupus	9612	Canis lupus	Canis	Canidae	Carnivora	Mammalia
MT010564.1	Parvoviridae_18	Canine parvovirus isolate CPV-AHhf1, complete genome	Parvoviridae	Protoparvovirus	Carnivore protoparvovirus 1	China	5061	ssDNA(+/-)	FALSE	FALSE	Canis lupus	9612	Canis lupus	Canis	Canidae	Carnivora	Mammalia
MT648202.1	Parvoviridae_18	Canine parvovirus isolate CPV-AHhf7, complete genome	Parvoviridae	Protoparvovirus	Carnivore protoparvovirus 1	China	5058	ssDNA(+/-)	FALSE	FALSE	Canis lupus	9612	Canis lupus	Canis	Canidae	Carnivora	Mammalia
MT648203.1	Parvoviridae_18	Canine parvovirus isolate CPV-AHhf27, complete genome	Parvoviridae	Protoparvovirus	Carnivore protoparvovirus 1	China	5058	ssDNA(+/-)	FALSE	FALSE	Canis lupus	9612	Canis lupus	Canis	Canidae	Carnivora	Mammalia
MT648204.1	Parvoviridae_18	Canine parvovirus isolate CPV-AHhf28, complete genome	Parvoviridae	Protoparvovirus	Carnivore protoparvovirus 1	China	5058	ssDNA(+/-)	FALSE	FALSE	Canis lupus	9612	Canis lupus	Canis	Canidae	Carnivora	Mammalia
MT648205.1	Parvoviridae_18	Canine parvovirus isolate CPV-mas2, complete genome	Parvoviridae	Protoparvovirus	Carnivore protoparvovirus 1	China	5055	ssDNA(+/-)	FALSE	FALSE	Canis lupus	9612	Canis lupus	Canis	Canidae	Carnivora	Mammalia
MT648206.1	Parvoviridae_18	Canine parvovirus isolate CPV-AHmas3, complete genome	Parvoviridae	Protoparvovirus	Carnivore protoparvovirus 1	China	5060	ssDNA(+/-)	FALSE	FALSE	Canis lupus	9612	Canis lupus	Canis	Canidae	Carnivora	Mammalia
MT648207.1	Parvoviridae_18	Canine parvovirus isolate CPV-AHmas9, complete genome	Parvoviridae	Protoparvovirus	Carnivore protoparvovirus 1	China	5061	ssDNA(+/-)	FALSE	FALSE	Canis lupus	9612	Canis lupus	Canis	Canidae	Carnivora	Mammalia
MT648208.1	Parvoviridae_18	Canine parvovirus isolate CPV-AHmas16, complete genome	Parvoviridae	Protoparvovirus	Carnivore protoparvovirus 1	China	5059	ssDNA(+/-)	FALSE	FALSE	Canis lupus	9612	Canis lupus	Canis	Canidae	Carnivora	Mammalia
MT648209.1	Parvoviridae_18	Canine parvovirus isolate CPV-AHmas17, complete genome	Parvoviridae	Protoparvovirus	Carnivore protoparvovirus 1	China	5061	ssDNA(+/-)	FALSE	FALSE	Canis lupus	9612	Canis lupus	Canis	Canidae	Carnivora	Mammalia
MT648210.1	Parvoviridae_18	Canine parvovirus isolate CPV-AHcf4, complete genome	Parvoviridae	Protoparvovirus	Carnivore protoparvovirus 1	China	5061	ssDNA(+/-)	FALSE	FALSE	Canis lupus	9612	Canis lupus	Canis	Canidae	Carnivora	Mammalia
MT892649.1	Parvoviridae_18	Canine parvovirus isolate China-XY, complete genome	Parvoviridae	Protoparvovirus	Carnivore protoparvovirus 1	China	5059	ssDNA(+/-)	FALSE	FALSE	Canis lupus	9612	Canis lupus	Canis	Canidae	Carnivora	Mammalia
MW386077.1	Parvoviridae_15	Dependoparvovirus anseriform1 isolate Corum/19, complete genome	Parvoviridae	Dependoparvovirus	Dependoparvovirus anseriform1	Turkey	4709	ssDNA(+/-)	FALSE	FALSE	Anser anser	8843	Anser anser	Anser	Anatidae	Anseriformes	Aves
MW386078.1	Parvoviridae_15	Dependoparvovirus anseriform1 isolate Konya/19, complete genome	Parvoviridae	Dependoparvovirus	Dependoparvovirus anseriform1	Turkey	4709	ssDNA(+/-)	FALSE	FALSE	Anser anser	8843	Anser anser	Anser	Anatidae	Anseriformes	Aves
MW386079.1	Parvoviridae_15	Dependoparvovirus anseriform1 isolate Yozgat/19, complete genome	Parvoviridae	Dependoparvovirus	Dependoparvovirus anseriform1	Turkey	4709	ssDNA(+/-)	FALSE	FALSE	Anser anser	8843	Anser anser	Anser	Anatidae	Anseriformes	Aves
MW653250.1	Parvoviridae_18	Canine parvovirus 2a strain CPV/22/Iran, complete genome	Parvoviridae	Protoparvovirus	Carnivore protoparvovirus 1	Iran	4921	ssDNA(+/-)	FALSE	FALSE	Canis lupus	9612	Canis lupus	Canis	Canidae	Carnivora	Mammalia
MW653251.1	Parvoviridae_18	Canine parvovirus 2b strain CPV/23/Iran, complete genome	Parvoviridae	Protoparvovirus	Carnivore protoparvovirus 1	Iran	5020	ssDNA(+/-)	FALSE	FALSE	Canis lupus	9612	Canis lupus	Canis	Canidae	Carnivora	Mammalia
MW653255.1	Parvoviridae_18	UNVERIFIED: Canine parvovirus strain CPV/8/Iran, complete genome	Parvoviridae	Protoparvovirus	Carnivore protoparvovirus 1	Iran	5323	ssDNA(+/-)	FALSE	FALSE	Canis lupus	9612	Canis lupus	Canis	Canidae	Carnivora	Mammalia
MZ647470.1	Parvoviridae_18	Canine parvovirus strain MO, complete genome	Parvoviridae	Protoparvovirus	Protoparvovirus carnivoran1	USA	4923	ssDNA(+/-)	FALSE	FALSE	Canis lupus	9612	Canis lupus	Canis	Canidae	Carnivora	Mammalia
ON733252.1	Parvoviridae_18	Canine parvovirus 2b strain FR1/CPV2-2021-HUN, complete genome	Parvoviridae	Protoparvovirus	Protoparvovirus carnivoran1	Hungary	5016	ssDNA(+/-)	FALSE	FALSE	Canis lupus	9612	Canis lupus	Canis	Canidae	Carnivora	Mammalia
OP093952.1	Parvoviridae_18	Canine parvovirus strain CPV/PK06/2019/BRA, complete genome	Parvoviridae	Protoparvovirus	Protoparvovirus carnivoran1	Brazil	5049	ssDNA(+/-)	FALSE	FALSE	Canis lupus	9612	Canis lupus	Canis	Canidae	Carnivora	Mammalia
OP093953.1	Parvoviridae_18	Canine parvovirus strain CPV/PK05/2019/BRA, complete genome	Parvoviridae	Protoparvovirus	Protoparvovirus carnivoran1	Brazil	5049	ssDNA(+/-)	FALSE	FALSE	Canis lupus	9612	Canis lupus	Canis	Canidae	Carnivora	Mammalia
OP093954.1	Parvoviridae_18	Canine parvovirus strain CPV/PK04/2019/BRA, complete genome	Parvoviridae	Protoparvovirus	Protoparvovirus carnivoran1	Brazil	5049	ssDNA(+/-)	FALSE	FALSE	Canis lupus	9612	Canis lupus	Canis	Canidae	Carnivora	Mammalia
OP093955.1	Parvoviridae_18	Canine parvovirus strain CPV/PK03/2019/BRA, complete genome	Parvoviridae	Protoparvovirus	Protoparvovirus carnivoran1	Brazil	5049	ssDNA(+/-)	FALSE	FALSE	Canis lupus	9612	Canis lupus	Canis	Canidae	Carnivora	Mammalia
OP093956.1	Parvoviridae_18	Canine parvovirus strain CPV/PK02/2019/BRA, complete genome	Parvoviridae	Protoparvovirus	Protoparvovirus carnivoran1	Brazil	5049	ssDNA(+/-)	FALSE	FALSE	Canis lupus	9612	Canis lupus	Canis	Canidae	Carnivora	Mammalia
OP210300.1	Parvoviridae_18	Canine parvovirus isolate Par2-2022, complete genome	Parvoviridae	Protoparvovirus	Protoparvovirus carnivoran1	Viet Nam	5054	ssDNA(+/-)	FALSE	FALSE	Canis lupus	9612	Canis lupus	Canis	Canidae	Carnivora	Mammalia
OP957419.1	Parvoviridae_18	Canine parvovirus isolate CPV-T11, complete genome	Parvoviridae	Protoparvovirus	Protoparvovirus carnivoran1	China	5059	ssDNA(+/-)	FALSE	FALSE	Canis lupus	9612	Canis lupus	Canis	Canidae	Carnivora	Mammalia
OP972595.1	Parvoviridae_18	Canine parvovirus 2a isolate CPV2101, complete genome	Parvoviridae	Protoparvovirus	Protoparvovirus carnivoran1	South Korea	5032	ssDNA(+/-)	FALSE	FALSE	Canis lupus	9612	Canis lupus	Canis	Canidae	Carnivora	Mammalia
OP972596.1	Parvoviridae_18	Canine parvovirus 2a isolate CPV2102, complete genome	Parvoviridae	Protoparvovirus	Protoparvovirus carnivoran1	South Korea	5001	ssDNA(+/-)	FALSE	FALSE	Canis lupus	9612	Canis lupus	Canis	Canidae	Carnivora	Mammalia
OQ198123.1	Parvoviridae_159	MAG: Canine parvovirus isolate ParvoviridaeDogfe394C1 genomic sequence	Parvoviridae	Protoparvovirus	Carnivore protoparvovirus 1	China	3889	ssDNA(+/-)	FALSE	FALSE	Canis lupus	9612	Canis lupus	Canis	Canidae	Carnivora	Mammalia
OQ198124.1	Parvoviridae_230	MAG: Canine parvovirus isolate ParvoviridaeDogfe393C1 genomic sequence	Parvoviridae	Protoparvovirus	Carnivore protoparvovirus 1	China	5580	ssDNA(+/-)	FALSE	FALSE	Canis lupus	9612	Canis lupus	Canis	Canidae	Carnivora	Mammalia
OQ198125.1	Parvoviridae_231	MAG: Canine parvovirus isolate ParvoviridaeDogfe389C7 genomic sequence	Parvoviridae	Protoparvovirus	Carnivore protoparvovirus 1	China	4519	ssDNA(+/-)	FALSE	FALSE	Canis lupus	9612	Canis lupus	Canis	Canidae	Carnivora	Mammalia
OQ198126.1	Parvoviridae_231	MAG: Canine parvovirus isolate ParvoviridaeDogfe385C1 genomic sequence	Parvoviridae	Protoparvovirus	Carnivore protoparvovirus 1	China	4361	ssDNA(+/-)	FALSE	FALSE	Canis lupus	9612	Canis lupus	Canis	Canidae	Carnivora	Mammalia
OQ198127.1	Parvoviridae_18	MAG: Canine parvovirus isolate ParvoviridaeDogfe384C2 genomic sequence	Parvoviridae	Protoparvovirus	Carnivore protoparvovirus 1	China	5536	ssDNA(+/-)	FALSE	FALSE	Canis lupus	9612	Canis lupus	Canis	Canidae	Carnivora	Mammalia
OQ198129.1	Parvoviridae_232	MAG: Canine parvovirus isolate ParvoviridaeDogfe383C1 genomic sequence	Parvoviridae	Protoparvovirus	Carnivore protoparvovirus 1	China	4496	ssDNA(+/-)	FALSE	FALSE	Canis lupus	9612	Canis lupus	Canis	Canidae	Carnivora	Mammalia
OQ198130.1	Parvoviridae_232	MAG: Canine parvovirus isolate ParvoviridaeDogfe380C5 genomic sequence	Parvoviridae	Protoparvovirus	Carnivore protoparvovirus 1	China	5115	ssDNA(+/-)	FALSE	FALSE	Canis lupus	9612	Canis lupus	Canis	Canidae	Carnivora	Mammalia
OQ198132.1	Parvoviridae_231	MAG: Canine parvovirus isolate ParvoviridaeDogfe379C1 genomic sequence	Parvoviridae	Protoparvovirus	Carnivore protoparvovirus 1	China	4362	ssDNA(+/-)	FALSE	FALSE	Canis lupus	9612	Canis lupus	Canis	Canidae	Carnivora	Mammalia
OQ198133.1	Parvoviridae_231	MAG: Canine parvovirus isolate ParvoviridaeDogfe375C1 genomic sequence	Parvoviridae	Protoparvovirus	Carnivore protoparvovirus 1	China	4405	ssDNA(+/-)	FALSE	FALSE	Canis lupus	9612	Canis lupus	Canis	Canidae	Carnivora	Mammalia
OQ198134.1	Parvoviridae_233	MAG: Canine parvovirus isolate ParvoviridaeDogfe373C3 genomic sequence	Parvoviridae	Protoparvovirus	Carnivore protoparvovirus 1	China	5384	ssDNA(+/-)	FALSE	FALSE	Canis lupus	9612	Canis lupus	Canis	Canidae	Carnivora	Mammalia
OQ198135.1	Parvoviridae_234	MAG: Canine parvovirus isolate ParvoviridaeDogfe373C1 genomic sequence	Parvoviridae	Protoparvovirus	Carnivore protoparvovirus 1	China	5214	ssDNA(+/-)	FALSE	FALSE	Canis lupus	9612	Canis lupus	Canis	Canidae	Carnivora	Mammalia
OQ198136.1	Parvoviridae_231	MAG: Canine parvovirus isolate ParvoviridaeDogfe372C7 genomic sequence	Parvoviridae	Protoparvovirus	Carnivore protoparvovirus 1	China	5656	ssDNA(+/-)	FALSE	FALSE	Canis lupus	9612	Canis lupus	Canis	Canidae	Carnivora	Mammalia
OQ198138.1	Parvoviridae_150	MAG: Canine parvovirus isolate ParvoviridaeDogfe368C2 genomic sequence	Parvoviridae	Protoparvovirus	Carnivore protoparvovirus 1	China	3845	ssDNA(+/-)	FALSE	FALSE	Canis lupus	9612	Canis lupus	Canis	Canidae	Carnivora	Mammalia
OQ198139.1	Parvoviridae_232	MAG: Canine parvovirus isolate ParvoviridaeDogfe364C14 genomic sequence	Parvoviridae	Protoparvovirus	Carnivore protoparvovirus 1	China	5396	ssDNA(+/-)	FALSE	FALSE	Canis lupus	9612	Canis lupus	Canis	Canidae	Carnivora	Mammalia
OQ198140.1	Parvoviridae_235	MAG: Canine parvovirus isolate ParvoviridaeDogfe363C1 genomic sequence	Parvoviridae	Protoparvovirus	Carnivore protoparvovirus 1	China	4867	ssDNA(+/-)	FALSE	FALSE	Canis lupus	9612	Canis lupus	Canis	Canidae	Carnivora	Mammalia
OQ198141.1	Parvoviridae_236	MAG: Canine parvovirus isolate ParvoviridaeDogfe362C9 genomic sequence	Parvoviridae	Protoparvovirus	Carnivore protoparvovirus 1	China	5322	ssDNA(+/-)	FALSE	FALSE	Canis lupus	9612	Canis lupus	Canis	Canidae	Carnivora	Mammalia
OQ198142.1	Parvoviridae_237	MAG: Canine parvovirus isolate ParvoviridaeDogfe362C6 genomic sequence	Parvoviridae	Protoparvovirus	Carnivore protoparvovirus 1	China	5185	ssDNA(+/-)	FALSE	FALSE	Canis lupus	9612	Canis lupus	Canis	Canidae	Carnivora	Mammalia
OQ198143.1	Parvoviridae_238	MAG: Canine parvovirus isolate ParvoviridaeDogfe360C3 genomic sequence	Parvoviridae	Protoparvovirus	Carnivore protoparvovirus 1	China	4913	ssDNA(+/-)	FALSE	FALSE	Canis lupus	9612	Canis lupus	Canis	Canidae	Carnivora	Mammalia
OQ198145.1	Parvoviridae_237	MAG: Canine parvovirus isolate ParvoviridaeDogfe356C1 genomic sequence	Parvoviridae	Protoparvovirus	Carnivore protoparvovirus 1	China	5764	ssDNA(+/-)	FALSE	FALSE	Canis lupus	9612	Canis lupus	Canis	Canidae	Carnivora	Mammalia
OQ198146.1	Parvoviridae_239	MAG: Canine parvovirus isolate ParvoviridaeDogfe355C1 genomic sequence	Parvoviridae	Protoparvovirus	Carnivore protoparvovirus 1	China	4425	ssDNA(+/-)	FALSE	FALSE	Canis lupus	9612	Canis lupus	Canis	Canidae	Carnivora	Mammalia
OQ198147.1	Parvoviridae_240	MAG: Canine parvovirus isolate ParvoviridaeDogfe353C12 genomic sequence	Parvoviridae	Protoparvovirus	Carnivore protoparvovirus 1	China	4621	ssDNA(+/-)	FALSE	FALSE	Canis lupus	9612	Canis lupus	Canis	Canidae	Carnivora	Mammalia
OQ198148.1	Parvoviridae_240	MAG: Canine parvovirus isolate ParvoviridaeDogfe353C3 genomic sequence	Parvoviridae	Protoparvovirus	Carnivore protoparvovirus 1	China	4606	ssDNA(+/-)	FALSE	FALSE	Canis lupus	9612	Canis lupus	Canis	Canidae	Carnivora	Mammalia
OQ198149.1	Parvoviridae_231	MAG: Canine parvovirus isolate ParvoviridaeDogfe352C3 genomic sequence	Parvoviridae	Protoparvovirus	Carnivore protoparvovirus 1	China	5093	ssDNA(+/-)	FALSE	FALSE	Canis lupus	9612	Canis lupus	Canis	Canidae	Carnivora	Mammalia
OQ198150.1	Parvoviridae_233	MAG: Canine parvovirus isolate ParvoviridaeDogfe352C1 genomic sequence	Parvoviridae	Protoparvovirus	Carnivore protoparvovirus 1	China	5422	ssDNA(+/-)	FALSE	FALSE	Canis lupus	9612	Canis lupus	Canis	Canidae	Carnivora	Mammalia
OQ198151.1	Parvoviridae_231	MAG: Canine parvovirus isolate ParvoviridaeDogfe346C1 genomic sequence	Parvoviridae	Protoparvovirus	Carnivore protoparvovirus 1	China	4406	ssDNA(+/-)	FALSE	FALSE	Canis lupus	9612	Canis lupus	Canis	Canidae	Carnivora	Mammalia
OQ198152.1	Parvoviridae_241	MAG: Canine parvovirus isolate ParvoviridaeDogfe344C2 genomic sequence	Parvoviridae	Protoparvovirus	Carnivore protoparvovirus 1	China	5193	ssDNA(+/-)	FALSE	FALSE	Canis lupus	9612	Canis lupus	Canis	Canidae	Carnivora	Mammalia
OQ198153.1	Parvoviridae_237	MAG: Canine parvovirus isolate ParvoviridaeDogfe342C30 genomic sequence	Parvoviridae	Protoparvovirus	Carnivore protoparvovirus 1	China	5330	ssDNA(+/-)	FALSE	FALSE	Canis lupus	9612	Canis lupus	Canis	Canidae	Carnivora	Mammalia
OQ198154.1	Parvoviridae_238	MAG: Canine parvovirus isolate ParvoviridaeDogfe342C1 genomic sequence	Parvoviridae	Protoparvovirus	Carnivore protoparvovirus 1	China	5183	ssDNA(+/-)	FALSE	FALSE	Canis lupus	9612	Canis lupus	Canis	Canidae	Carnivora	Mammalia
OQ198155.1	Parvoviridae_17	MAG: Canine parvovirus isolate ParvoviridaeDogfe340C7 genomic sequence	Parvoviridae	Protoparvovirus	Carnivore protoparvovirus 1	China	5362	ssDNA(+/-)	FALSE	FALSE	Canis lupus	9612	Canis lupus	Canis	Canidae	Carnivora	Mammalia
OQ198156.1	Parvoviridae_242	MAG: Canine parvovirus isolate ParvoviridaeDogfe340C4 genomic sequence	Parvoviridae	Protoparvovirus	Carnivore protoparvovirus 1	China	4504	ssDNA(+/-)	FALSE	FALSE	Canis lupus	9612	Canis lupus	Canis	Canidae	Carnivora	Mammalia
OQ198157.1	Parvoviridae_243	MAG: Canine parvovirus isolate ParvoviridaeDogfe340C1 genomic sequence	Parvoviridae	Protoparvovirus	Carnivore protoparvovirus 1	China	4493	ssDNA(+/-)	FALSE	FALSE	Canis lupus	9612	Canis lupus	Canis	Canidae	Carnivora	Mammalia
OQ198158.1	Parvoviridae_244	MAG: Canine parvovirus isolate ParvoviridaeDogfe339C1 genomic sequence	Parvoviridae	Protoparvovirus	Carnivore protoparvovirus 1	China	4455	ssDNA(+/-)	FALSE	FALSE	Canis lupus	9612	Canis lupus	Canis	Canidae	Carnivora	Mammalia
OQ198159.1	Parvoviridae_245	MAG: Canine parvovirus isolate ParvoviridaeDogfe322C1 genomic sequence	Parvoviridae	Protoparvovirus	Carnivore protoparvovirus 1	China	5193	ssDNA(+/-)	FALSE	FALSE	Canis lupus	9612	Canis lupus	Canis	Canidae	Carnivora	Mammalia
OQ198160.1	Parvoviridae_246	MAG: Canine parvovirus isolate ParvoviridaeDogfe318C1 genomic sequence	Parvoviridae	Protoparvovirus	Carnivore protoparvovirus 1	China	3664	ssDNA(+/-)	FALSE	FALSE	Canis lupus	9612	Canis lupus	Canis	Canidae	Carnivora	Mammalia
OQ198161.1	Parvoviridae_242	MAG: Canine parvovirus isolate ParvoviridaeDogfe247C3 genomic sequence	Parvoviridae	Protoparvovirus	Carnivore protoparvovirus 1	China	4660	ssDNA(+/-)	FALSE	FALSE	Canis lupus	9612	Canis lupus	Canis	Canidae	Carnivora	Mammalia
OQ198163.1	Parvoviridae_17	MAG: Canine parvovirus isolate ParvoviridaeDogfe235C1 genomic sequence	Parvoviridae	Protoparvovirus	Carnivore protoparvovirus 1	China	5523	ssDNA(+/-)	FALSE	FALSE	Canis lupus	9612	Canis lupus	Canis	Canidae	Carnivora	Mammalia
OQ366402.1	Parvoviridae_18	Canine parvovirus isolate Turkey_Ankara_2, complete genome	Parvoviridae	Protoparvovirus	Protoparvovirus carnivoran1	Turkey	5326	ssDNA(+/-)	FALSE	FALSE	Canis lupus	9612	Canis lupus	Canis	Canidae	Carnivora	Mammalia
OQ366403.1	Parvoviridae_18	Canine parvovirus isolate Turkey_Samsun_3, complete genome	Parvoviridae	Protoparvovirus	Protoparvovirus carnivoran1	Turkey	5321	ssDNA(+/-)	FALSE	FALSE	Canis lupus	9612	Canis lupus	Canis	Canidae	Carnivora	Mammalia
OQ366404.1	Parvoviridae_18	Canine parvovirus isolate Turkey_Sanliurfa_3, complete genome	Parvoviridae	Protoparvovirus	Protoparvovirus carnivoran1	Turkey	5324	ssDNA(+/-)	FALSE	FALSE	Canis lupus	9612	Canis lupus	Canis	Canidae	Carnivora	Mammalia
OQ366405.1	Parvoviridae_18	Canine parvovirus isolate Turkey_Izmir_2, complete genome	Parvoviridae	Protoparvovirus	Protoparvovirus carnivoran1	Turkey	5322	ssDNA(+/-)	FALSE	FALSE	Canis lupus	9612	Canis lupus	Canis	Canidae	Carnivora	Mammalia
FJ233905.1	Circoviridae_2	Porcine circovirus 2 strain BaPCV2b, complete genome	Circoviridae	Circovirus	Circovirus porcine2	Canada	1767	ssDNA(+/-)	FALSE	TRUE	Sus scrofa	9823	Sus scrofa	Sus	Suidae	Artiodactyla	Mammalia
FJ233906.1	Circoviridae_2	Porcine circovirus 2 strain ThPCV2b, complete genome	Circoviridae	Circovirus	Circovirus porcine2	Canada	1767	ssDNA(+/-)	FALSE	TRUE	Sus scrofa	9823	Sus scrofa	Sus	Suidae	Artiodactyla	Mammalia
FJ233907.1	Circoviridae_2	Porcine circovirus 2 strain SoPCV2b, complete genome	Circoviridae	Circovirus	Circovirus porcine2	Canada	1767	ssDNA(+/-)	FALSE	TRUE	Sus scrofa	9823	Sus scrofa	Sus	Suidae	Artiodactyla	Mammalia
FJ233908.1	Circoviridae_2	Porcine circovirus 2 strain SoPCV2a, complete genome	Circoviridae	Circovirus	Circovirus porcine2	Canada	1768	ssDNA(+/-)	FALSE	TRUE	Sus scrofa	9823	Sus scrofa	Sus	Suidae	Artiodactyla	Mammalia
FJ233909.1	Circoviridae_2	Porcine circovirus 2 strain SoPCV2R1, complete genome	Circoviridae	Circovirus	Circovirus porcine2	Canada	1768	ssDNA(+/-)	FALSE	TRUE	Sus scrofa	9823	Sus scrofa	Sus	Suidae	Artiodactyla	Mammalia
FJ233910.1	Circoviridae_2	Porcine circovirus 2 strain SoPCV2R2, complete genome	Circoviridae	Circovirus	Circovirus porcine2	Canada	1767	ssDNA(+/-)	FALSE	TRUE	Sus scrofa	9823	Sus scrofa	Sus	Suidae	Artiodactyla	Mammalia
HM009336.1	Circoviridae_2	Porcine circovirus 2 isolate 2-05, complete genome	Circoviridae	Circovirus	Circovirus porcine2	Slovakia	1767	ssDNA(+/-)	FALSE	TRUE	Sus scrofa	9823	Sus scrofa	Sus	Suidae	Artiodactyla	Mammalia
HM009337.1	Circoviridae_2	Porcine circovirus 2 isolate 4-05-2, complete genome	Circoviridae	Circovirus	Circovirus porcine2	Slovakia	1768	ssDNA(+/-)	FALSE	TRUE	Sus scrofa	9823	Sus scrofa	Sus	Suidae	Artiodactyla	Mammalia
HM009338.1	Circoviridae_2	Porcine circovirus 2 isolate 2-PPL, complete genome	Circoviridae	Circovirus	Circovirus porcine2	Slovakia	1767	ssDNA(+/-)	FALSE	TRUE	Sus scrofa	9823	Sus scrofa	Sus	Suidae	Artiodactyla	Mammalia
HM748919.1	Circoviridae_4	Beak and feather disease virus isolate BFDV_ZA_PGM_81A_2008, complete genome	Circoviridae	Circovirus	Circovirus parrot	South Africa	1991	ssDNA(+/-)	FALSE	TRUE	Poicephalus gulielmi	241588	Poicephalus gulielmi	Poicephalus	Psittacidae	Psittaciformes	Aves
HM748920.1	Circoviridae_4	Beak and feather disease virus isolate BFDV_ZA_PGM_80A_2008, complete genome	Circoviridae	Circovirus	Circovirus parrot	South Africa	1991	ssDNA(+/-)	FALSE	TRUE	Poicephalus gulielmi	241588	Poicephalus gulielmi	Poicephalus	Psittacidae	Psittaciformes	Aves
HM748921.1	Circoviridae_4	Beak and feather disease virus isolate BFDV_ZA_PGM_70A_2008, complete genome	Circoviridae	Circovirus	Circovirus parrot	South Africa	1994	ssDNA(+/-)	FALSE	TRUE	Poicephalus gulielmi	241588	Poicephalus gulielmi	Poicephalus	Psittacidae	Psittaciformes	Aves
HM748922.1	Circoviridae_4	Beak and feather disease virus isolate BFDV_ZA_PGM_69A_2008, complete genome	Circoviridae	Circovirus	Circovirus parrot	South Africa	1994	ssDNA(+/-)	FALSE	TRUE	Poicephalus gulielmi	241588	Poicephalus gulielmi	Poicephalus	Psittacidae	Psittaciformes	Aves
HM748923.1	Circoviridae_4	Beak and feather disease virus isolate BFDV_ZA_PGM_68A_2008, complete genome	Circoviridae	Circovirus	Circovirus parrot	South Africa	1994	ssDNA(+/-)	FALSE	TRUE	Poicephalus gulielmi	241588	Poicephalus gulielmi	Poicephalus	Psittacidae	Psittaciformes	Aves
HQ148879.1	Circoviridae_2	Porcine circovirus 2 isolate CAN_imp_05, complete genome	Circoviridae	Circovirus	Circovirus porcine2	Cuba	1767	ssDNA(+/-)	FALSE	TRUE	Sus scrofa	9823	Sus scrofa	Sus	Suidae	Artiodactyla	Mammalia
HQ831535.1	Circoviridae_2	Porcine circovirus 2 strain PT-18359-07, complete genome	Circoviridae	Circovirus	Circovirus porcine2	Portugal	1767	ssDNA(+/-)	FALSE	TRUE	Sus scrofa	9823	Sus scrofa	Sus	Suidae	Artiodactyla	Mammalia
JQ821392.1	Circoviridae_30	Canine circovirus isolate 214, complete genome	Circoviridae	Circovirus	Circovirus canine	USA	2063	ssDNA(+/-)	FALSE	TRUE	Canis lupus	9612	Canis lupus	Canis	Canidae	Carnivora	Mammalia
KC241982.1	Circoviridae_30	Canine circovirus isolate UCD1-1698, complete genome	Circoviridae	Circovirus	Circovirus canine	USA	2063	ssDNA(+/-)	FALSE	TRUE	Canis lupus	9612	Canis lupus	Canis	Canidae	Carnivora	Mammalia
KC241983.1	Circoviridae_30	Canine circovirus isolate UCD3-478, complete genome	Circoviridae	Circovirus	Circovirus canine	USA	2063	ssDNA(+/-)	FALSE	TRUE	Canis lupus	9612	Canis lupus	Canis	Canidae	Carnivora	Mammalia
KC241984.1	Circoviridae_30	Canine circovirus isolate UCD2-32162, complete genome	Circoviridae	Circovirus	Circovirus canine	USA	2063	ssDNA(+/-)	FALSE	TRUE	Canis lupus	9612	Canis lupus	Canis	Canidae	Carnivora	Mammalia
KC751546.1	Circoviridae_2	Porcine circovirus 2 strain TJ-1, complete genome	Circoviridae	Circovirus	Circovirus porcine2	China	1767	ssDNA(+/-)	FALSE	TRUE	Sus scrofa	9823	Sus scrofa	Sus	Suidae	Artiodactyla	Mammalia
KF688548.1	Circoviridae_4	Beak and feather disease virus isolate BFDV_AUS_RNP_B13_1996, complete genome	Circoviridae	Circovirus	Circovirus parrot	Australia	1996	ssDNA(+/-)	FALSE	TRUE	Barnardius zonarius	309859	Barnardius zonarius	Barnardius	Psittacidae	Psittaciformes	Aves
KF688549.1	Circoviridae_4	Beak and feather disease virus isolate BFDV_AUS_RNP_B14_1996, complete genome	Circoviridae	Circovirus	Circovirus parrot	Australia	1996	ssDNA(+/-)	FALSE	TRUE	Barnardius zonarius	309859	Barnardius zonarius	Barnardius	Psittacidae	Psittaciformes	Aves
KF688550.1	Circoviridae_4	Beak and feather disease virus isolate BFDV_AUS_RNP_B15_1996, complete genome	Circoviridae	Circovirus	Circovirus parrot	Australia	1996	ssDNA(+/-)	FALSE	TRUE	Barnardius zonarius	309859	Barnardius zonarius	Barnardius	Psittacidae	Psittaciformes	Aves
KF887949.1	Circoviridae_30	Canine circovirus strain Ha13, complete genome	Circoviridae	Circovirus	Circovirus canine	Germany	2063	ssDNA(+/-)	FALSE	TRUE	Canis lupus	9612	Canis lupus	Canis	Canidae	Carnivora	Mammalia
KJ530972.1	Circoviridae_30	Canine circovirus strain Bari/411-13, complete genome	Circoviridae	Circovirus	Circovirus canine	Italy	2063	ssDNA(+/-)	FALSE	TRUE	Canis lupus	9612	Canis lupus	Canis	Canidae	Carnivora	Mammalia
KM975682.1	Circoviridae_2	Porcine circovirus-2 strain 37_Bhu, complete genome	Circoviridae	Circovirus	Circovirus porcine2	Bhutan	1768	ssDNA(+/-)	FALSE	TRUE	Sus scrofa	9823	Sus scrofa	Sus	Suidae	Artiodactyla	Mammalia
KM975683.1	Circoviridae_2	Porcine circovirus-2 strain 47_Bhu, complete genome	Circoviridae	Circovirus	Circovirus porcine2	Bhutan	1768	ssDNA(+/-)	FALSE	TRUE	Sus scrofa	9823	Sus scrofa	Sus	Suidae	Artiodactyla	Mammalia
KP231099.1	Circoviridae_2	Porcine circovirus-2 isolate 7d_Treviso_34_18/03/2008, complete genome	Circoviridae	Circovirus	Circovirus porcine2	Italy	1768	ssDNA(+/-)	FALSE	TRUE	Sus scrofa	9823	Sus scrofa	Sus	Suidae	Artiodactyla	Mammalia
KP231100.1	Circoviridae_2	Porcine circovirus-2 isolate 751/45_Pordenone_3_07/04/2010, complete genome	Circoviridae	Circovirus	Circovirus porcine2	Italy	1768	ssDNA(+/-)	FALSE	TRUE	Sus scrofa	9823	Sus scrofa	Sus	Suidae	Artiodactyla	Mammalia
KP231101.1	Circoviridae_2	Porcine circovirus-2 isolate 345/2012_Padova_28_22/02/2012, complete genome	Circoviridae	Circovirus	Circovirus porcine2	Italy	1768	ssDNA(+/-)	FALSE	TRUE	Sus scrofa	9823	Sus scrofa	Sus	Suidae	Artiodactyla	Mammalia
KP231102.1	Circoviridae_2	Porcine circovirus-2 isolate 93e_Vicenza_36_03/06/2008, complete genome	Circoviridae	Circovirus	Circovirus porcine2	Italy	1767	ssDNA(+/-)	FALSE	TRUE	Sus scrofa	9823	Sus scrofa	Sus	Suidae	Artiodactyla	Mammalia
KP231103.1	Circoviridae_2	Porcine circovirus-2 isolate 72b_Vicenza_36_29/10/2008, complete genome	Circoviridae	Circovirus	Circovirus porcine2	Italy	1767	ssDNA(+/-)	FALSE	TRUE	Sus scrofa	9823	Sus scrofa	Sus	Suidae	Artiodactyla	Mammalia
KP231104.1	Circoviridae_2	Porcine circovirus-2 isolate 74b_Treviso_9_21/07/2008, complete genome	Circoviridae	Circovirus	Circovirus porcine2	Italy	1767	ssDNA(+/-)	FALSE	TRUE	Sus scrofa	9823	Sus scrofa	Sus	Suidae	Artiodactyla	Mammalia
KP231105.1	Circoviridae_2	Porcine circovirus-2 isolate 68a_Treviso_5_02/10/2008, complete genome	Circoviridae	Circovirus	Circovirus porcine2	Italy	1767	ssDNA(+/-)	FALSE	TRUE	Sus scrofa	9823	Sus scrofa	Sus	Suidae	Artiodactyla	Mammalia
KP231106.1	Circoviridae_2	Porcine circovirus-2 isolate 65a_Treviso_25_08/11/2007, complete genome	Circoviridae	Circovirus	Circovirus porcine2	Italy	1767	ssDNA(+/-)	FALSE	TRUE	Sus scrofa	9823	Sus scrofa	Sus	Suidae	Artiodactyla	Mammalia
KP231107.1	Circoviridae_2	Porcine circovirus-2 isolate 25b_Treviso_9_18/08/2008, complete genome	Circoviridae	Circovirus	Circovirus porcine2	Italy	1767	ssDNA(+/-)	FALSE	TRUE	Sus scrofa	9823	Sus scrofa	Sus	Suidae	Artiodactyla	Mammalia
KP231108.1	Circoviridae_2	Porcine circovirus-2 isolate 113e_Venezia_29_09/01/2009, complete genome	Circoviridae	Circovirus	Circovirus porcine2	Italy	1767	ssDNA(+/-)	FALSE	TRUE	Sus scrofa	9823	Sus scrofa	Sus	Suidae	Artiodactyla	Mammalia
KP231109.1	Circoviridae_2	Porcine circovirus-2 isolate 10d_Treviso_25_08/11/2007, complete genome	Circoviridae	Circovirus	Circovirus porcine2	Italy	1767	ssDNA(+/-)	FALSE	TRUE	Sus scrofa	9823	Sus scrofa	Sus	Suidae	Artiodactyla	Mammalia
KP231110.1	Circoviridae_2	Porcine circovirus-2 isolate 18c_Treviso_35_29/09/2008, complete genome	Circoviridae	Circovirus	Circovirus porcine2	Italy	1767	ssDNA(+/-)	FALSE	TRUE	Sus scrofa	9823	Sus scrofa	Sus	Suidae	Artiodactyla	Mammalia
KP231111.1	Circoviridae_2	Porcine circovirus-2 isolate 17d_Treviso_35_29/09/2008, complete genome	Circoviridae	Circovirus	Circovirus porcine2	Italy	1767	ssDNA(+/-)	FALSE	TRUE	Sus scrofa	9823	Sus scrofa	Sus	Suidae	Artiodactyla	Mammalia
KP231112.1	Circoviridae_2	Porcine circovirus-2 isolate 100b_Treviso_26_30/05/2008, complete genome	Circoviridae	Circovirus	Circovirus porcine2	Italy	1767	ssDNA(+/-)	FALSE	TRUE	Sus scrofa	9823	Sus scrofa	Sus	Suidae	Artiodactyla	Mammalia
KP231113.1	Circoviridae_2	Porcine circovirus-2 isolate 115a_Venezia_29_09/01/2009, complete genome	Circoviridae	Circovirus	Circovirus porcine2	Italy	1767	ssDNA(+/-)	FALSE	TRUE	Sus scrofa	9823	Sus scrofa	Sus	Suidae	Artiodactyla	Mammalia
KP231114.1	Circoviridae_2	Porcine circovirus-2 isolate 1748/34/2011_Venezia_23_05/08/2011, complete genome	Circoviridae	Circovirus	Circovirus porcine2	Italy	1767	ssDNA(+/-)	FALSE	TRUE	Sus scrofa	9823	Sus scrofa	Sus	Suidae	Artiodactyla	Mammalia
KP231115.1	Circoviridae_2	Porcine circovirus-2 isolate 694/12/2012_Padova_10_06/04/2012, complete genome	Circoviridae	Circovirus	Circovirus porcine2	Italy	1767	ssDNA(+/-)	FALSE	TRUE	Sus scrofa	9823	Sus scrofa	Sus	Suidae	Artiodactyla	Mammalia
KP231116.1	Circoviridae_2	Porcine circovirus-2 isolate 1397/2011_Vicenza_36_07/07/2011, complete genome	Circoviridae	Circovirus	Circovirus porcine2	Italy	1767	ssDNA(+/-)	FALSE	TRUE	Sus scrofa	9823	Sus scrofa	Sus	Suidae	Artiodactyla	Mammalia
KP231117.1	Circoviridae_2	Porcine circovirus-2 isolate 2665/2012_Padova_14_21/12/2012, complete genome	Circoviridae	Circovirus	Circovirus porcine2	Italy	1767	ssDNA(+/-)	FALSE	TRUE	Sus scrofa	9823	Sus scrofa	Sus	Suidae	Artiodactyla	Mammalia
KP231118.1	Circoviridae_2	Porcine circovirus-2 isolate 3040/2011_Padova_27_28/12/2011, complete genome	Circoviridae	Circovirus	Circovirus porcine2	Italy	1767	ssDNA(+/-)	FALSE	TRUE	Sus scrofa	9823	Sus scrofa	Sus	Suidae	Artiodactyla	Mammalia
KP231119.1	Circoviridae_2	Porcine circovirus-2 isolate 1748/33/2011_Venezia_23_05/08/2011, complete genome	Circoviridae	Circovirus	Circovirus porcine2	Italy	1767	ssDNA(+/-)	FALSE	TRUE	Sus scrofa	9823	Sus scrofa	Sus	Suidae	Artiodactyla	Mammalia
KP231120.1	Circoviridae_2	Porcine circovirus-2 isolate 3b_Treviso_30_18/03/2008, complete genome	Circoviridae	Circovirus	Circovirus porcine2	Italy	1767	ssDNA(+/-)	FALSE	TRUE	Sus scrofa	9823	Sus scrofa	Sus	Suidae	Artiodactyla	Mammalia
KP231121.1	Circoviridae_2	Porcine circovirus-2 isolate 2534/30/2011_Treviso_33_09/11/2011, complete genome	Circoviridae	Circovirus	Circovirus porcine2	Italy	1767	ssDNA(+/-)	FALSE	TRUE	Sus scrofa	9823	Sus scrofa	Sus	Suidae	Artiodactyla	Mammalia
KP231122.1	Circoviridae_2	Porcine circovirus-2 isolate 1748/36/2011_Venezia_23_05/08/2011, complete genome	Circoviridae	Circovirus	Circovirus porcine2	Italy	1767	ssDNA(+/-)	FALSE	TRUE	Sus scrofa	9823	Sus scrofa	Sus	Suidae	Artiodactyla	Mammalia
KP231123.1	Circoviridae_2	Porcine circovirus-2 isolate 22945_Brescia_18_09/10/2013, complete genome	Circoviridae	Circovirus	Circovirus porcine2	Italy	1767	ssDNA(+/-)	FALSE	TRUE	Sus scrofa	9823	Sus scrofa	Sus	Suidae	Artiodactyla	Mammalia
KP231124.1	Circoviridae_2	Porcine circovirus-2 isolate 24212_Mantova_12_25/10/2013, complete genome	Circoviridae	Circovirus	Circovirus porcine2	Italy	1767	ssDNA(+/-)	FALSE	TRUE	Sus scrofa	9823	Sus scrofa	Sus	Suidae	Artiodactyla	Mammalia
KP231125.1	Circoviridae_2	Porcine circovirus-2 isolate 28027_Verona_16_13/12/2013, complete genome	Circoviridae	Circovirus	Circovirus porcine2	Italy	1767	ssDNA(+/-)	FALSE	TRUE	Sus scrofa	9823	Sus scrofa	Sus	Suidae	Artiodactyla	Mammalia
KP231126.1	Circoviridae_2	Porcine circovirus-2 isolate 28030_Mantova_32_13/12/2013, complete genome	Circoviridae	Circovirus	Circovirus porcine2	Italy	1767	ssDNA(+/-)	FALSE	TRUE	Sus scrofa	9823	Sus scrofa	Sus	Suidae	Artiodactyla	Mammalia
KP231127.1	Circoviridae_2	Porcine circovirus-2 isolate 17453_Brescia_37_30/07/2013, complete genome	Circoviridae	Circovirus	Circovirus porcine2	Italy	1767	ssDNA(+/-)	FALSE	TRUE	Sus scrofa	9823	Sus scrofa	Sus	Suidae	Artiodactyla	Mammalia
KP231128.1	Circoviridae_2	Porcine circovirus-2 isolate 17534_Mantova_39_31/07/2013, complete genome	Circoviridae	Circovirus	Circovirus porcine2	Italy	1767	ssDNA(+/-)	FALSE	TRUE	Sus scrofa	9823	Sus scrofa	Sus	Suidae	Artiodactyla	Mammalia
KP231129.1	Circoviridae_2	Porcine circovirus-2 isolate 84a_Vicenza_36_06/05/2008, complete genome	Circoviridae	Circovirus	Circovirus porcine2	Italy	1767	ssDNA(+/-)	FALSE	TRUE	Sus scrofa	9823	Sus scrofa	Sus	Suidae	Artiodactyla	Mammalia
KP231130.1	Circoviridae_2	Porcine circovirus-2 isolate 6b_Treviso_34_18/03/2008, complete genome	Circoviridae	Circovirus	Circovirus porcine2	Italy	1767	ssDNA(+/-)	FALSE	TRUE	Sus scrofa	9823	Sus scrofa	Sus	Suidae	Artiodactyla	Mammalia
KP231131.1	Circoviridae_2	Porcine circovirus-2 isolate 82c_Vicenza_36_06/05/2008, complete genome	Circoviridae	Circovirus	Circovirus porcine2	Italy	1767	ssDNA(+/-)	FALSE	TRUE	Sus scrofa	9823	Sus scrofa	Sus	Suidae	Artiodactyla	Mammalia
KP231132.1	Circoviridae_2	Porcine circovirus-2 isolate 73b_Treviso_9_21/07/2008, complete genome	Circoviridae	Circovirus	Circovirus porcine2	Italy	1767	ssDNA(+/-)	FALSE	TRUE	Sus scrofa	9823	Sus scrofa	Sus	Suidae	Artiodactyla	Mammalia
KP231133.1	Circoviridae_2	Porcine circovirus-2 isolate 69d_Treviso_5_02/10/2008, complete genome	Circoviridae	Circovirus	Circovirus porcine2	Italy	1767	ssDNA(+/-)	FALSE	TRUE	Sus scrofa	9823	Sus scrofa	Sus	Suidae	Artiodactyla	Mammalia
KP231134.1	Circoviridae_2	Porcine circovirus-2 isolate 5b_Rovigo_38_10/03/2008, complete genome	Circoviridae	Circovirus	Circovirus porcine2	Italy	1767	ssDNA(+/-)	FALSE	TRUE	Sus scrofa	9823	Sus scrofa	Sus	Suidae	Artiodactyla	Mammalia
KP231135.1	Circoviridae_2	Porcine circovirus-2 isolate 71b_Vicenza_36_29/10/2008, complete genome	Circoviridae	Circovirus	Circovirus porcine2	Italy	1767	ssDNA(+/-)	FALSE	TRUE	Sus scrofa	9823	Sus scrofa	Sus	Suidae	Artiodactyla	Mammalia
KP231136.1	Circoviridae_2	Porcine circovirus-2 isolate 99b_Treviso_26_30/05/2008, complete genome	Circoviridae	Circovirus	Circovirus porcine2	Italy	1767	ssDNA(+/-)	FALSE	TRUE	Sus scrofa	9823	Sus scrofa	Sus	Suidae	Artiodactyla	Mammalia
KP231137.1	Circoviridae_2	Porcine circovirus-2 isolate 23520_Treviso_9_16/10/2013, complete genome	Circoviridae	Circovirus	Circovirus porcine2	Italy	1767	ssDNA(+/-)	FALSE	TRUE	Sus scrofa	9823	Sus scrofa	Sus	Suidae	Artiodactyla	Mammalia
KP231138.1	Circoviridae_2	Porcine circovirus-2 isolate 26d_Treviso_9_18/08/2008, complete genome	Circoviridae	Circovirus	Circovirus porcine2	Italy	1767	ssDNA(+/-)	FALSE	TRUE	Sus scrofa	9823	Sus scrofa	Sus	Suidae	Artiodactyla	Mammalia
KP231139.1	Circoviridae_2	Porcine circovirus-2 isolate 24d_Treviso_9_18/08/2008, complete genome	Circoviridae	Circovirus	Circovirus porcine2	Italy	1767	ssDNA(+/-)	FALSE	TRUE	Sus scrofa	9823	Sus scrofa	Sus	Suidae	Artiodactyla	Mammalia
KP231140.1	Circoviridae_2	Porcine circovirus-2 isolate 28031_Mantova_32_13/12/2013, complete genome	Circoviridae	Circovirus	Circovirus porcine2	Italy	1767	ssDNA(+/-)	FALSE	TRUE	Sus scrofa	9823	Sus scrofa	Sus	Suidae	Artiodactyla	Mammalia
KP231141.1	Circoviridae_2	Porcine circovirus-2 isolate 3044_Treviso_1_16/12/2009, complete genome	Circoviridae	Circovirus	Circovirus porcine2	Italy	1767	ssDNA(+/-)	FALSE	TRUE	Sus scrofa	9823	Sus scrofa	Sus	Suidae	Artiodactyla	Mammalia
KP231142.1	Circoviridae_2	Porcine circovirus-2 isolate 3016/16_Treviso_1_16/12/2009, complete genome	Circoviridae	Circovirus	Circovirus porcine2	Italy	1767	ssDNA(+/-)	FALSE	TRUE	Sus scrofa	9823	Sus scrofa	Sus	Suidae	Artiodactyla	Mammalia
KP231143.1	Circoviridae_2	Porcine circovirus-2 isolate 2759/16_Treviso_1_17/11/2009, complete genome	Circoviridae	Circovirus	Circovirus porcine2	Italy	1767	ssDNA(+/-)	FALSE	TRUE	Sus scrofa	9823	Sus scrofa	Sus	Suidae	Artiodactyla	Mammalia
KP231144.1	Circoviridae_2	Porcine circovirus-2 isolate 2469/11_Udine_6_14/10/2010, complete genome	Circoviridae	Circovirus	Circovirus porcine2	Italy	1767	ssDNA(+/-)	FALSE	TRUE	Sus scrofa	9823	Sus scrofa	Sus	Suidae	Artiodactyla	Mammalia
KP231145.1	Circoviridae_2	Porcine circovirus-2 isolate 2449/17_Treviso_4_12/10/2010, complete genome	Circoviridae	Circovirus	Circovirus porcine2	Italy	1767	ssDNA(+/-)	FALSE	TRUE	Sus scrofa	9823	Sus scrofa	Sus	Suidae	Artiodactyla	Mammalia
KP231146.1	Circoviridae_2	Porcine circovirus-2 isolate 2436/76_Treviso_4_13/10/2010, complete genome	Circoviridae	Circovirus	Circovirus porcine2	Italy	1767	ssDNA(+/-)	FALSE	TRUE	Sus scrofa	9823	Sus scrofa	Sus	Suidae	Artiodactyla	Mammalia
KP231147.1	Circoviridae_2	Porcine circovirus-2 isolate 2409_Treviso_33_05/10/2010, complete genome	Circoviridae	Circovirus	Circovirus porcine2	Italy	1767	ssDNA(+/-)	FALSE	TRUE	Sus scrofa	9823	Sus scrofa	Sus	Suidae	Artiodactyla	Mammalia
KP231148.1	Circoviridae_2	Porcine circovirus-2 isolate 2226/8_Pordenone_8_22/09/2010, complete genome	Circoviridae	Circovirus	Circovirus porcine2	Italy	1767	ssDNA(+/-)	FALSE	TRUE	Sus scrofa	9823	Sus scrofa	Sus	Suidae	Artiodactyla	Mammalia
KP231149.1	Circoviridae_2	Porcine circovirus-2 isolate 1816/67_Treviso_20_09/08/2010, complete genome	Circoviridae	Circovirus	Circovirus porcine2	Italy	1767	ssDNA(+/-)	FALSE	TRUE	Sus scrofa	9823	Sus scrofa	Sus	Suidae	Artiodactyla	Mammalia
KP231150.1	Circoviridae_2	Porcine circovirus-2 isolate 1123_Padova_21_18/05/2010, complete genome	Circoviridae	Circovirus	Circovirus porcine2	Italy	1767	ssDNA(+/-)	FALSE	TRUE	Sus scrofa	9823	Sus scrofa	Sus	Suidae	Artiodactyla	Mammalia
KP231151.1	Circoviridae_2	Porcine circovirus-2 isolate 1031_Udine_17_06/05/2010, complete genome	Circoviridae	Circovirus	Circovirus porcine2	Italy	1767	ssDNA(+/-)	FALSE	TRUE	Sus scrofa	9823	Sus scrofa	Sus	Suidae	Artiodactyla	Mammalia
KP231152.1	Circoviridae_2	Porcine circovirus-2 isolate 666_Treviso_13_16/03/2010, complete genome	Circoviridae	Circovirus	Circovirus porcine2	Italy	1767	ssDNA(+/-)	FALSE	TRUE	Sus scrofa	9823	Sus scrofa	Sus	Suidae	Artiodactyla	Mammalia
KP231153.1	Circoviridae_2	Porcine circovirus-2 isolate 423_Udine_24_01/03/2010, complete genome	Circoviridae	Circovirus	Circovirus porcine2	Italy	1767	ssDNA(+/-)	FALSE	TRUE	Sus scrofa	9823	Sus scrofa	Sus	Suidae	Artiodactyla	Mammalia
KP231154.1	Circoviridae_2	Porcine circovirus-2 isolate 144b_Cremona_7_05/06/2009, complete genome	Circoviridae	Circovirus	Circovirus porcine2	Italy	1767	ssDNA(+/-)	FALSE	TRUE	Sus scrofa	9823	Sus scrofa	Sus	Suidae	Artiodactyla	Mammalia
KP231155.1	Circoviridae_2	Porcine circovirus-2 isolate 142b_Cremona_7_05/06/2009, complete genome	Circoviridae	Circovirus	Circovirus porcine2	Italy	1767	ssDNA(+/-)	FALSE	TRUE	Sus scrofa	9823	Sus scrofa	Sus	Suidae	Artiodactyla	Mammalia
KP231156.1	Circoviridae_2	Porcine circovirus-2 isolate 176/1_Venezia_23_04/02/2011, complete genome	Circoviridae	Circovirus	Circovirus porcine2	Italy	1767	ssDNA(+/-)	FALSE	TRUE	Sus scrofa	9823	Sus scrofa	Sus	Suidae	Artiodactyla	Mammalia
KP231157.1	Circoviridae_2	Porcine circovirus-2 isolate 2542/18_Treviso_19_25/10/2010, complete genome	Circoviridae	Circovirus	Circovirus porcine2	Italy	1767	ssDNA(+/-)	FALSE	TRUE	Sus scrofa	9823	Sus scrofa	Sus	Suidae	Artiodactyla	Mammalia
KP231158.1	Circoviridae_2	Porcine circovirus-2 isolate 426/2_Venezia_23_10/03/2011, complete genome	Circoviridae	Circovirus	Circovirus porcine2	Italy	1767	ssDNA(+/-)	FALSE	TRUE	Sus scrofa	9823	Sus scrofa	Sus	Suidae	Artiodactyla	Mammalia
KP231159.1	Circoviridae_2	Porcine circovirus-2 isolate 3014/4_Treviso_4_28/12/2010, complete genome	Circoviridae	Circovirus	Circovirus porcine2	Italy	1767	ssDNA(+/-)	FALSE	TRUE	Sus scrofa	9823	Sus scrofa	Sus	Suidae	Artiodactyla	Mammalia
KP231160.1	Circoviridae_2	Porcine circovirus-2 isolate 2542/16_Treviso_19_25/10/2010, complete genome	Circoviridae	Circovirus	Circovirus porcine2	Italy	1767	ssDNA(+/-)	FALSE	TRUE	Sus scrofa	9823	Sus scrofa	Sus	Suidae	Artiodactyla	Mammalia
KP231161.1	Circoviridae_2	Porcine circovirus-2 isolate 1054_Vicenza_15_28/05/2012, complete genome	Circoviridae	Circovirus	Circovirus porcine2	Italy	1767	ssDNA(+/-)	FALSE	TRUE	Sus scrofa	9823	Sus scrofa	Sus	Suidae	Artiodactyla	Mammalia
KP231162.1	Circoviridae_2	Porcine circovirus-2 isolate 1053_Padova_2_25/05/2012, complete genome	Circoviridae	Circovirus	Circovirus porcine2	Italy	1767	ssDNA(+/-)	FALSE	TRUE	Sus scrofa	9823	Sus scrofa	Sus	Suidae	Artiodactyla	Mammalia
KP231163.1	Circoviridae_2	Porcine circovirus-2 isolate 1748/35/2011_Venezia_23_05/08/2011, complete genome	Circoviridae	Circovirus	Circovirus porcine2	Italy	1767	ssDNA(+/-)	FALSE	TRUE	Sus scrofa	9823	Sus scrofa	Sus	Suidae	Artiodactyla	Mammalia
KP231164.1	Circoviridae_2	Porcine circovirus-2 isolate 694/11/2012_Padova_10_06/04/2012, complete genome	Circoviridae	Circovirus	Circovirus porcine2	Italy	1767	ssDNA(+/-)	FALSE	TRUE	Sus scrofa	9823	Sus scrofa	Sus	Suidae	Artiodactyla	Mammalia
KP231165.1	Circoviridae_2	Porcine circovirus-2 isolate 21b_Treviso_34_06/03/2008, complete genome	Circoviridae	Circovirus	Circovirus porcine2	Italy	1767	ssDNA(+/-)	FALSE	TRUE	Sus scrofa	9823	Sus scrofa	Sus	Suidae	Artiodactyla	Mammalia
KP231166.1	Circoviridae_2	Porcine circovirus-2 isolate 2864/6_Treviso_9_01/12/2010, complete genome	Circoviridae	Circovirus	Circovirus porcine2	Italy	1767	ssDNA(+/-)	FALSE	TRUE	Sus scrofa	9823	Sus scrofa	Sus	Suidae	Artiodactyla	Mammalia
KP231167.1	Circoviridae_2	Porcine circovirus-2 isolate 1077/2012_Cremona_31_10/06/2011, complete genome	Circoviridae	Circovirus	Circovirus porcine2	Italy	1767	ssDNA(+/-)	FALSE	TRUE	Sus scrofa	9823	Sus scrofa	Sus	Suidae	Artiodactyla	Mammalia
KP231168.1	Circoviridae_2	Porcine circovirus-2 isolate 961_Padova_11_13/01/2014, complete genome	Circoviridae	Circovirus	Circovirus porcine2	Italy	1767	ssDNA(+/-)	FALSE	TRUE	Sus scrofa	9823	Sus scrofa	Sus	Suidae	Artiodactyla	Mammalia
KP231169.1	Circoviridae_2	Porcine circovirus-2 isolate 1780/2011_Treviso_34_10/08/2011, complete genome	Circoviridae	Circovirus	Circovirus porcine2	Italy	1767	ssDNA(+/-)	FALSE	TRUE	Sus scrofa	9823	Sus scrofa	Sus	Suidae	Artiodactyla	Mammalia
KP231170.1	Circoviridae_2	Porcine circovirus-2 isolate 1781/2011_Treviso_34_10/08/2011, complete genome	Circoviridae	Circovirus	Circovirus porcine2	Italy	1767	ssDNA(+/-)	FALSE	TRUE	Sus scrofa	9823	Sus scrofa	Sus	Suidae	Artiodactyla	Mammalia
KP231171.1	Circoviridae_2	Porcine circovirus-2 isolate 1779/2011_Treviso_34_10/08/2011, complete genome	Circoviridae	Circovirus	Circovirus porcine2	Italy	1767	ssDNA(+/-)	FALSE	TRUE	Sus scrofa	9823	Sus scrofa	Sus	Suidae	Artiodactyla	Mammalia
KP231173.1	Circoviridae_2	Porcine circovirus-2 isolate 28758_Mantova_22_23/12/2013, complete genome	Circoviridae	Circovirus	Circovirus porcine2	Italy	1767	ssDNA(+/-)	FALSE	TRUE	Sus scrofa	9823	Sus scrofa	Sus	Suidae	Artiodactyla	Mammalia
KT734813.1	Circoviridae_30	Canine circovirus strain AZ2972-13, complete genome	Circoviridae	Circovirus	Circovirus canine	Italy	2063	ssDNA(+/-)	FALSE	TRUE	Canis lupus	9612	Canis lupus	Canis	Canidae	Carnivora	Mammalia
KT734817.1	Circoviridae_30	Canine circovirus strain AZ5212/1-14, complete genome	Circoviridae	Circovirus	Circovirus canine	Italy	2063	ssDNA(+/-)	FALSE	TRUE	Canis lupus	9612	Canis lupus	Canis	Canidae	Carnivora	Mammalia
KT734818.1	Circoviridae_30	Canine circovirus strain AZ5212/2-14, complete genome	Circoviridae	Circovirus	Circovirus canine	Italy	2063	ssDNA(+/-)	FALSE	TRUE	Canis lupus	9612	Canis lupus	Canis	Canidae	Carnivora	Mammalia
KT734821.1	Circoviridae_30	Canine circovirus strain TE6685/1-13, complete genome	Circoviridae	Circovirus	Circovirus canine	Italy	2063	ssDNA(+/-)	FALSE	TRUE	Canis lupus	9612	Canis lupus	Canis	Canidae	Carnivora	Mammalia
KT734823.1	Circoviridae_30	Canine circovirus strain PE8575/1-13, complete genome	Circoviridae	Circovirus	Circovirus canine	Italy	2063	ssDNA(+/-)	FALSE	TRUE	Canis lupus	9612	Canis lupus	Canis	Canidae	Carnivora	Mammalia
KT734825.1	Circoviridae_30	Canine circovirus strain TE6685/2-13, complete genome	Circoviridae	Circovirus	Circovirus canine	Italy	2063	ssDNA(+/-)	FALSE	TRUE	Canis lupus	9612	Canis lupus	Canis	Canidae	Carnivora	Mammalia
KT734826.1	Circoviridae_30	Canine circovirus strain PE8575/2-13, complete genome	Circoviridae	Circovirus	Circovirus canine	Italy	2063	ssDNA(+/-)	FALSE	TRUE	Canis lupus	9612	Canis lupus	Canis	Canidae	Carnivora	Mammalia
KX298473.1	Circoviridae_2	Porcine circovirus 2 isolate GDHY14, complete genome	Circoviridae	Circovirus	Circovirus porcine2	China	1768	ssDNA(+/-)	FALSE	TRUE	Sus scrofa	9823	Sus scrofa	Sus	Suidae	Artiodactyla	Mammalia
KX298474.1	Circoviridae_2	Porcine circovirus 2 isolate GDJM14, complete genome	Circoviridae	Circovirus	Circovirus porcine2	China	1767	ssDNA(+/-)	FALSE	TRUE	Sus scrofa	9823	Sus scrofa	Sus	Suidae	Artiodactyla	Mammalia
KX352445.1	Circoviridae_2	Porcine circovirus 2 strain V2177/00, complete genome	Circoviridae	Circovirus	Circovirus porcine2	Germany	1768	ssDNA(+/-)	FALSE	TRUE	Canis lupus	9612	Canis lupus	Canis	Canidae	Carnivora	Mammalia
KY084478.1	Circoviridae_2	Porcine circovirus 2 isolate BR, complete genome	Circoviridae	Circovirus	Circovirus porcine2	Brazil	1767	ssDNA(+/-)	FALSE	TRUE	Sus scrofa	9823	Sus scrofa	Sus	Suidae	Artiodactyla	Mammalia
KY388480.1	Circoviridae_30	Canine circovirus isolate GL33, complete genome	Circoviridae	Circovirus	Circovirus canine	China	2063	ssDNA(+/-)	FALSE	TRUE	Canis lupus	9612	Canis lupus	Canis	Canidae	Carnivora	Mammalia
KY388481.1	Circoviridae_30	Canine circovirus isolate JZ50, complete genome	Circoviridae	Circovirus	Circovirus canine	China	2063	ssDNA(+/-)	FALSE	TRUE	Canis lupus	9612	Canis lupus	Canis	Canidae	Carnivora	Mammalia
KY388482.1	Circoviridae_30	Canine circovirus isolate GL51, complete genome	Circoviridae	Circovirus	Circovirus canine	China	2063	ssDNA(+/-)	FALSE	TRUE	Canis lupus	9612	Canis lupus	Canis	Canidae	Carnivora	Mammalia
KY388483.1	Circoviridae_30	Canine circovirus isolate WM60, complete genome	Circoviridae	Circovirus	Circovirus canine	China	2064	ssDNA(+/-)	FALSE	TRUE	Canis lupus	9612	Canis lupus	Canis	Canidae	Carnivora	Mammalia
KY388484.1	Circoviridae_30	Canine circovirus isolate WM48, complete genome	Circoviridae	Circovirus	Circovirus canine	China	2064	ssDNA(+/-)	FALSE	TRUE	Canis lupus	9612	Canis lupus	Canis	Canidae	Carnivora	Mammalia
KY388485.1	Circoviridae_30	Canine circovirus isolate WM46, complete genome	Circoviridae	Circovirus	Circovirus canine	China	2064	ssDNA(+/-)	FALSE	TRUE	Canis lupus	9612	Canis lupus	Canis	Canidae	Carnivora	Mammalia
KY388486.1	Circoviridae_30	Canine circovirus isolate LA280, complete genome	Circoviridae	Circovirus	Circovirus canine	China	2063	ssDNA(+/-)	FALSE	TRUE	Canis lupus	9612	Canis lupus	Canis	Canidae	Carnivora	Mammalia
KY388487.1	Circoviridae_30	Canine circovirus isolate LA237, complete genome	Circoviridae	Circovirus	Circovirus canine	China	2064	ssDNA(+/-)	FALSE	TRUE	Canis lupus	9612	Canis lupus	Canis	Canidae	Carnivora	Mammalia
KY388488.1	Circoviridae_30	Canine circovirus isolate LA128, complete genome	Circoviridae	Circovirus	Circovirus canine	China	2063	ssDNA(+/-)	FALSE	TRUE	Canis lupus	9612	Canis lupus	Canis	Canidae	Carnivora	Mammalia
KY388489.1	Circoviridae_30	Canine circovirus isolate JZ85, complete genome	Circoviridae	Circovirus	Circovirus canine	China	2063	ssDNA(+/-)	FALSE	TRUE	Canis lupus	9612	Canis lupus	Canis	Canidae	Carnivora	Mammalia
KY388490.1	Circoviridae_30	Canine circovirus isolate JZ82, complete genome	Circoviridae	Circovirus	Circovirus canine	China	2063	ssDNA(+/-)	FALSE	TRUE	Canis lupus	9612	Canis lupus	Canis	Canidae	Carnivora	Mammalia
KY388491.1	Circoviridae_30	Canine circovirus isolate WM63, complete genome	Circoviridae	Circovirus	Circovirus canine	China	2064	ssDNA(+/-)	FALSE	TRUE	Canis lupus	9612	Canis lupus	Canis	Canidae	Carnivora	Mammalia
KY388492.1	Circoviridae_30	Canine circovirus isolate WM66, complete genome	Circoviridae	Circovirus	Circovirus canine	China	2064	ssDNA(+/-)	FALSE	TRUE	Canis lupus	9612	Canis lupus	Canis	Canidae	Carnivora	Mammalia
KY388493.1	Circoviridae_30	Canine circovirus isolate WM62, complete genome	Circoviridae	Circovirus	Circovirus canine	China	2064	ssDNA(+/-)	FALSE	TRUE	Canis lupus	9612	Canis lupus	Canis	Canidae	Carnivora	Mammalia
KY388494.1	Circoviridae_30	Canine circovirus isolate YL11, complete genome	Circoviridae	Circovirus	Circovirus canine	China	2063	ssDNA(+/-)	FALSE	TRUE	Canis lupus	9612	Canis lupus	Canis	Canidae	Carnivora	Mammalia
KY388495.1	Circoviridae_30	Canine circovirus isolate XXT243, complete genome	Circoviridae	Circovirus	Circovirus canine	China	2063	ssDNA(+/-)	FALSE	TRUE	Canis lupus	9612	Canis lupus	Canis	Canidae	Carnivora	Mammalia
KY388496.1	Circoviridae_30	Canine circovirus isolate XXT242, complete genome	Circoviridae	Circovirus	Circovirus canine	China	2063	ssDNA(+/-)	FALSE	TRUE	Canis lupus	9612	Canis lupus	Canis	Canidae	Carnivora	Mammalia
KY388497.1	Circoviridae_30	Canine circovirus isolate WM84, complete genome	Circoviridae	Circovirus	Circovirus canine	China	2064	ssDNA(+/-)	FALSE	TRUE	Canis lupus	9612	Canis lupus	Canis	Canidae	Carnivora	Mammalia
KY388498.1	Circoviridae_30	Canine circovirus isolate WM83, complete genome	Circoviridae	Circovirus	Circovirus canine	China	2063	ssDNA(+/-)	FALSE	TRUE	Canis lupus	9612	Canis lupus	Canis	Canidae	Carnivora	Mammalia
KY388499.1	Circoviridae_30	Canine circovirus isolate WM79, complete genome	Circoviridae	Circovirus	Circovirus canine	China	2064	ssDNA(+/-)	FALSE	TRUE	Canis lupus	9612	Canis lupus	Canis	Canidae	Carnivora	Mammalia
KY388500.1	Circoviridae_30	Canine circovirus isolate WM77, complete genome	Circoviridae	Circovirus	Circovirus canine	China	2064	ssDNA(+/-)	FALSE	TRUE	Canis lupus	9612	Canis lupus	Canis	Canidae	Carnivora	Mammalia
KY388501.1	Circoviridae_30	Canine circovirus isolate WM76, complete genome	Circoviridae	Circovirus	Circovirus canine	China	2064	ssDNA(+/-)	FALSE	TRUE	Canis lupus	9612	Canis lupus	Canis	Canidae	Carnivora	Mammalia
KY388502.1	Circoviridae_30	Canine circovirus isolate WM74, complete genome	Circoviridae	Circovirus	Circovirus canine	China	2064	ssDNA(+/-)	FALSE	TRUE	Canis lupus	9612	Canis lupus	Canis	Canidae	Carnivora	Mammalia
KY388503.1	Circoviridae_30	Canine circovirus isolate WM72, complete genome	Circoviridae	Circovirus	Circovirus canine	China	2064	ssDNA(+/-)	FALSE	TRUE	Canis lupus	9612	Canis lupus	Canis	Canidae	Carnivora	Mammalia
LC269727.1	Circoviridae_102	Porcine circovirus 3 DNA, complete genome, strain: GM2124-2/2016	Circoviridae	Circovirus	Circovirus porcine3	Japan	2000	ssDNA(+/-)	FALSE	TRUE	Sus scrofa	9823	Sus scrofa	Sus	Suidae	Artiodactyla	Mammalia
LC383840.1	Circoviridae_102	Porcine circovirus 3 TG1923-2/2016 DNA, complete genome	Circoviridae	Circovirus	Circovirus porcine3	Japan	2000	ssDNA(+/-)	FALSE	TRUE	Sus scrofa	9823	Sus scrofa	Sus	Suidae	Artiodactyla	Mammalia
LC383841.1	Circoviridae_102	Porcine circovirus 3 KGS2098-1/2016 DNA, complete genome	Circoviridae	Circovirus	Circovirus porcine3	Japan	2000	ssDNA(+/-)	FALSE	TRUE	Sus scrofa	9823	Sus scrofa	Sus	Suidae	Artiodactyla	Mammalia
MF278777.1	Circoviridae_2	Porcine circovirus 2 isolate LN6/1999, complete genome	Circoviridae	Circovirus	Circovirus porcine2	China	1767	ssDNA(+/-)	FALSE	TRUE	Sus scrofa	9823	Sus scrofa	Sus	Suidae	Artiodactyla	Mammalia
MF278778.1	Circoviridae_2	Porcine circovirus 2 isolate SC5/1999, complete genome	Circoviridae	Circovirus	Circovirus porcine2	China	1767	ssDNA(+/-)	FALSE	TRUE	Sus scrofa	9823	Sus scrofa	Sus	Suidae	Artiodactyla	Mammalia
MF278779.1	Circoviridae_2	Porcine circovirus 2 isolate GD18/1999, complete genome	Circoviridae	Circovirus	Circovirus porcine2	China	1767	ssDNA(+/-)	FALSE	TRUE	Sus scrofa	9823	Sus scrofa	Sus	Suidae	Artiodactyla	Mammalia
MF457592.1	Circoviridae_30	Canine circovirus strain OH19098-1, complete genome	Circoviridae	Circovirus	Circovirus canine	USA	2063	ssDNA(+/-)	FALSE	TRUE	Canis lupus	9612	Canis lupus	Canis	Canidae	Carnivora	Mammalia
MF769805.1	Circoviridae_102	Porcine circovirus isolate PCV3/Pig/CN/Hebei20170320, complete genome	Circoviridae	Circovirus	Porcine circovirus	China	2000	ssDNA(+/-)	FALSE	TRUE	Sus scrofa	9823	Sus scrofa	Sus	Suidae	Artiodactyla	Mammalia
MF769806.1	Circoviridae_102	Porcine circovirus isolate PCV3/Pig/CN/Jiangsu170266-25, complete genome	Circoviridae	Circovirus	Porcine circovirus	China	2000	ssDNA(+/-)	FALSE	TRUE	Sus scrofa	9823	Sus scrofa	Sus	Suidae	Artiodactyla	Mammalia
MF769807.1	Circoviridae_102	Porcine circovirus isolate PCV3/Pig/CN/Jiangsu170329-3, complete genome	Circoviridae	Circovirus	Porcine circovirus	China	2000	ssDNA(+/-)	FALSE	TRUE	Sus scrofa	9823	Sus scrofa	Sus	Suidae	Artiodactyla	Mammalia
MF769808.1	Circoviridae_102	Porcine circovirus isolate PCV3/Pig/CN/HeNan20170404-ZD5, complete genome	Circoviridae	Circovirus	Porcine circovirus	China	2000	ssDNA(+/-)	FALSE	TRUE	Sus scrofa	9823	Sus scrofa	Sus	Suidae	Artiodactyla	Mammalia
MF769809.1	Circoviridae_102	Porcine circovirus isolate PCV3/Pig/CN/HeNan170546-3, complete genome	Circoviridae	Circovirus	Porcine circovirus	China	2000	ssDNA(+/-)	FALSE	TRUE	Sus scrofa	9823	Sus scrofa	Sus	Suidae	Artiodactyla	Mammalia
MF769810.1	Circoviridae_102	Porcine circovirus isolate PCV3/Pig/CN/HeNan170279-3, complete genome	Circoviridae	Circovirus	Porcine circovirus	China	2000	ssDNA(+/-)	FALSE	TRUE	Sus scrofa	9823	Sus scrofa	Sus	Suidae	Artiodactyla	Mammalia
MF769811.1	Circoviridae_102	Porcine circovirus isolate PCV3/Pig/CN/ShanXi170709, complete genome	Circoviridae	Circovirus	Porcine circovirus	China	2000	ssDNA(+/-)	FALSE	TRUE	Sus scrofa	9823	Sus scrofa	Sus	Suidae	Artiodactyla	Mammalia
MF797786.1	Circoviridae_30	Canine circovirus strain XF16, complete genome	Circoviridae	Circovirus	Circovirus canine	China	2063	ssDNA(+/-)	FALSE	TRUE	Canis lupus	9612	Canis lupus	Canis	Canidae	Carnivora	Mammalia
MG266899.1	Circoviridae_30	Canine circovirus strain CD17/2016, complete genome	Circoviridae	Circovirus	Circovirus canine	China	2063	ssDNA(+/-)	FALSE	TRUE	Canis lupus	9612	Canis lupus	Canis	Canidae	Carnivora	Mammalia
MG650172.1	Circoviridae_102	Porcine circovirus 3 isolate GX11-1998, complete genome	Circoviridae	Circovirus	Circovirus porcine3	China	2000	ssDNA(+/-)	FALSE	TRUE	Sus scrofa	9823	Sus scrofa	Sus	Suidae	Artiodactyla	Mammalia
MG650173.1	Circoviridae_102	Porcine circovirus 3 isolate GX15-1998, complete genome	Circoviridae	Circovirus	Circovirus porcine3	China	1999	ssDNA(+/-)	FALSE	TRUE	Sus scrofa	9823	Sus scrofa	Sus	Suidae	Artiodactyla	Mammalia
MG650174.1	Circoviridae_102	Porcine circovirus 3 isolate GX16-1998, complete genome	Circoviridae	Circovirus	Circovirus porcine3	China	1999	ssDNA(+/-)	FALSE	TRUE	Sus scrofa	9823	Sus scrofa	Sus	Suidae	Artiodactyla	Mammalia
MG650175.1	Circoviridae_102	Porcine circovirus 3 isolate SC6-1998, complete genome	Circoviridae	Circovirus	Circovirus porcine3	China	2000	ssDNA(+/-)	FALSE	TRUE	Sus scrofa	9823	Sus scrofa	Sus	Suidae	Artiodactyla	Mammalia
MG650176.1	Circoviridae_102	Porcine circovirus 3 isolate YN3-1996, complete genome	Circoviridae	Circovirus	Circovirus porcine3	China	2000	ssDNA(+/-)	FALSE	TRUE	Sus scrofa	9823	Sus scrofa	Sus	Suidae	Artiodactyla	Mammalia
MG679916.1	Circoviridae_102	Porcine circovirus 3 strain PCV3-RU/TY17, complete genome	Circoviridae	Circovirus	Circovirus porcine3	Russia	2000	ssDNA(+/-)	FALSE	TRUE	Sus scrofa	9823	Sus scrofa	Sus	Suidae	Artiodactyla	Mammalia
MG679917.1	Circoviridae_102	Porcine circovirus 3 strain PCV3-RU/SM17, complete genome	Circoviridae	Circovirus	Circovirus porcine3	Russia	2000	ssDNA(+/-)	FALSE	TRUE	Sus scrofa	9823	Sus scrofa	Sus	Suidae	Artiodactyla	Mammalia
MG940984.1	Circoviridae_2	Porcine circovirus 2 isolate PCV2/MZ/IND/118/17, complete genome	Circoviridae	Circovirus	Circovirus porcine2	India	1767	ssDNA(+/-)	FALSE	TRUE	Sus scrofa	9823	Sus scrofa	Sus	Suidae	Artiodactyla	Mammalia
MG957151.1	Circoviridae_2	Porcine circovirus 2 isolate PCV2/MZ/IND/111/17, complete genome	Circoviridae	Circovirus	Circovirus porcine2	India	1767	ssDNA(+/-)	FALSE	TRUE	Sus scrofa	9823	Sus scrofa	Sus	Suidae	Artiodactyla	Mammalia
MH916635.1	Circoviridae_102	Porcine circovirus 3 strain PCV3/Guangxi-BH/01, complete genome	Circoviridae	Circovirus	Circovirus porcine3	China	2000	ssDNA(+/-)	FALSE	TRUE	Canis lupus	9612	Canis lupus	Canis	Canidae	Carnivora	Mammalia
MH916636.1	Circoviridae_102	Porcine circovirus 3 strain PCV3/Guangxi-NN/02, complete genome	Circoviridae	Circovirus	Circovirus porcine3	China	2000	ssDNA(+/-)	FALSE	TRUE	Canis lupus	9612	Canis lupus	Canis	Canidae	Carnivora	Mammalia
MH916637.1	Circoviridae_102	Porcine circovirus 3 strain PCV3/Guangxi-LZ/03, complete genome	Circoviridae	Circovirus	Circovirus porcine3	China	2000	ssDNA(+/-)	FALSE	TRUE	Canis lupus	9612	Canis lupus	Canis	Canidae	Carnivora	Mammalia
MH916638.1	Circoviridae_102	Porcine circovirus 3 strain PCV3/Guangxi-GL/04, complete genome	Circoviridae	Circovirus	Circovirus porcine3	China	2000	ssDNA(+/-)	FALSE	TRUE	Canis lupus	9612	Canis lupus	Canis	Canidae	Carnivora	Mammalia
MH916639.1	Circoviridae_102	Porcine circovirus 3 strain PCV3/Guangxi-CZ/05, complete genome	Circoviridae	Circovirus	Circovirus porcine3	China	2000	ssDNA(+/-)	FALSE	TRUE	Canis lupus	9612	Canis lupus	Canis	Canidae	Carnivora	Mammalia
MK000387.1	Circoviridae_102	Porcine circovirus 3 isolate PCV3/Pig/CN/Liaoning/2018, complete genome	Circoviridae	Circovirus	Circovirus porcine3	China	2000	ssDNA(+/-)	FALSE	TRUE	Sus scrofa	9823	Sus scrofa	Sus	Suidae	Artiodactyla	Mammalia
MK033608.1	Circoviridae_30	Canine circovirus strain UBA-Baires, complete genome	Circoviridae	Circovirus	Circovirus canine	Argentina	2063	ssDNA(+/-)	FALSE	TRUE	Canis lupus	9612	Canis lupus	Canis	Canidae	Carnivora	Mammalia
MK424788.1	Circoviridae_30	Canine circovirus isolate CanineCV D1056, complete genome	Circoviridae	Circovirus	Circovirus canine	Brazil	2063	ssDNA(+/-)	FALSE	TRUE	Canis lupus	9612	Canis lupus	Canis	Canidae	Carnivora	Mammalia
MK503331.1	Circoviridae_102	Porcine circovirus 3 strain SNUVR181115, complete genome	Circoviridae	Circovirus	Circovirus porcine3	South Korea	2000	ssDNA(+/-)	FALSE	TRUE	Sus scrofa	9823	Sus scrofa	Sus	Suidae	Artiodactyla	Mammalia
MK585347.1	Circoviridae_102	Porcine circovirus 3 isolate PCV3/SL28/UPM/MY001, complete genome	Circoviridae	Circovirus	Circovirus porcine3	Malaysia	2000	ssDNA(+/-)	FALSE	TRUE	Sus scrofa	9823	Sus scrofa	Sus	Suidae	Artiodactyla	Mammalia
MK585349.1	Circoviridae_102	Porcine circovirus 3 isolate PCV3/SL52/UPM/MY004, complete genome	Circoviridae	Circovirus	Circovirus porcine3	Malaysia	2000	ssDNA(+/-)	FALSE	TRUE	Sus scrofa	9823	Sus scrofa	Sus	Suidae	Artiodactyla	Mammalia
MK585350.1	Circoviridae_102	Porcine circovirus 3 isolate PCV3/SL56/UPM/MY005, complete genome	Circoviridae	Circovirus	Circovirus porcine3	Malaysia	2000	ssDNA(+/-)	FALSE	TRUE	Sus scrofa	9823	Sus scrofa	Sus	Suidae	Artiodactyla	Mammalia
MK585351.1	Circoviridae_102	Porcine circovirus 3 isolate PCV3/SL37/UPM/MY002, complete genome	Circoviridae	Circovirus	Circovirus porcine3	Malaysia	2000	ssDNA(+/-)	FALSE	TRUE	Sus scrofa	9823	Sus scrofa	Sus	Suidae	Artiodactyla	Mammalia
MK585352.1	Circoviridae_102	Porcine circovirus 3 isolate PCV3/JL72/UPM/MY006, complete genome	Circoviridae	Circovirus	Circovirus porcine3	Malaysia	2000	ssDNA(+/-)	FALSE	TRUE	Sus scrofa	9823	Sus scrofa	Sus	Suidae	Artiodactyla	Mammalia
MK585353.1	Circoviridae_102	Porcine circovirus 3 isolate PCV3/KG11/UPM/MY007, complete genome	Circoviridae	Circovirus	Circovirus porcine3	Malaysia	2000	ssDNA(+/-)	FALSE	TRUE	Sus scrofa	9823	Sus scrofa	Sus	Suidae	Artiodactyla	Mammalia
MK731981.1	Circoviridae_30	Canine circovirus strain C24, complete genome	Circoviridae	Circovirus	Circovirus canine	China	2063	ssDNA(+/-)	FALSE	TRUE	Canis lupus	9612	Canis lupus	Canis	Canidae	Carnivora	Mammalia
MK731982.1	Circoviridae_30	Canine circovirus strain K1, complete genome	Circoviridae	Circovirus	Circovirus canine	China	2063	ssDNA(+/-)	FALSE	TRUE	Canis lupus	9612	Canis lupus	Canis	Canidae	Carnivora	Mammalia
MK820624.1	Circoviridae_102	Porcine circovirus 3 isolate PCV3/wild boar/Germany/d43F, complete genome	Circoviridae	Circovirus	Circovirus porcine3	Germany	2000	ssDNA(+/-)	FALSE	TRUE	Sus scrofa	9823	Sus scrofa	Sus	Suidae	Artiodactyla	Mammalia
MK944079.1	Circoviridae_30	Canine circovirus strain C79, complete genome	Circoviridae	Circovirus	Circovirus canine	China	2063	ssDNA(+/-)	FALSE	TRUE	Canis lupus	9612	Canis lupus	Canis	Canidae	Carnivora	Mammalia
MK944080.1	Circoviridae_30	Canine circovirus strain C85, complete genome	Circoviridae	Circovirus	Circovirus canine	China	2063	ssDNA(+/-)	FALSE	TRUE	Canis lupus	9612	Canis lupus	Canis	Canidae	Carnivora	Mammalia
MN128702.1	Circoviridae_30	Canine circovirus isolate NC21, complete genome	Circoviridae	Circovirus	Circovirus canine	China	2063	ssDNA(+/-)	FALSE	TRUE	Canis lupus	9612	Canis lupus	Canis	Canidae	Carnivora	Mammalia
MN371255.1	Circoviridae_207	Ursus americanus circovirus isolate UaCV/Reno/2014, complete genome	Circoviridae	Circovirus	Bear circovirus	USA	2054	ssDNA(+/-)	FALSE	TRUE	Ursus americanus	9643	Ursus americanus	Ursus	Ursidae	Carnivora	Mammalia
MN650013.1	Circoviridae_30	Canine circovirus isolate LA_3/2018, complete genome	Circoviridae	Circovirus	Circovirus canine	China	2064	ssDNA(+/-)	FALSE	TRUE	Canis lupus	9612	Canis lupus	Canis	Canidae	Carnivora	Mammalia
MN650014.1	Circoviridae_30	Canine circovirus isolate LA_5/2018, complete genome	Circoviridae	Circovirus	Circovirus canine	China	2064	ssDNA(+/-)	FALSE	TRUE	Canis lupus	9612	Canis lupus	Canis	Canidae	Carnivora	Mammalia
MN650015.1	Circoviridae_30	Canine circovirus isolate LA_6/2018, complete genome	Circoviridae	Circovirus	Circovirus canine	China	2064	ssDNA(+/-)	FALSE	TRUE	Canis lupus	9612	Canis lupus	Canis	Canidae	Carnivora	Mammalia
MN650016.1	Circoviridae_30	Canine circovirus isolate LA_13/2018, complete genome	Circoviridae	Circovirus	Circovirus canine	China	2064	ssDNA(+/-)	FALSE	TRUE	Canis lupus	9612	Canis lupus	Canis	Canidae	Carnivora	Mammalia
MN650017.1	Circoviridae_30	Canine circovirus isolate LA_21/2018, complete genome	Circoviridae	Circovirus	Circovirus canine	China	2064	ssDNA(+/-)	FALSE	TRUE	Canis lupus	9612	Canis lupus	Canis	Canidae	Carnivora	Mammalia
MN650018.1	Circoviridae_30	Canine circovirus isolate LA_23/2018, complete genome	Circoviridae	Circovirus	Circovirus canine	China	2064	ssDNA(+/-)	FALSE	TRUE	Canis lupus	9612	Canis lupus	Canis	Canidae	Carnivora	Mammalia
MN650019.1	Circoviridae_30	Canine circovirus isolate LA_H20/2018, complete genome	Circoviridae	Circovirus	Circovirus canine	China	2064	ssDNA(+/-)	FALSE	TRUE	Canis lupus	9612	Canis lupus	Canis	Canidae	Carnivora	Mammalia
MN650020.1	Circoviridae_30	Canine circovirus isolate LA_H21/2018, complete genome	Circoviridae	Circovirus	Circovirus canine	China	2064	ssDNA(+/-)	FALSE	TRUE	Canis lupus	9612	Canis lupus	Canis	Canidae	Carnivora	Mammalia
MN650021.1	Circoviridae_30	Canine circovirus isolate LA_H28/2018, complete genome	Circoviridae	Circovirus	Circovirus canine	China	2064	ssDNA(+/-)	FALSE	TRUE	Canis lupus	9612	Canis lupus	Canis	Canidae	Carnivora	Mammalia
MN650022.1	Circoviridae_30	Canine circovirus isolate LA_H29/2018, complete genome	Circoviridae	Circovirus	Circovirus canine	China	2064	ssDNA(+/-)	FALSE	TRUE	Canis lupus	9612	Canis lupus	Canis	Canidae	Carnivora	Mammalia
MN650023.1	Circoviridae_30	Canine circovirus isolate NM_N73/2019, complete genome	Circoviridae	Circovirus	Circovirus canine	China	2063	ssDNA(+/-)	FALSE	TRUE	Canis lupus	9612	Canis lupus	Canis	Canidae	Carnivora	Mammalia
MN650024.1	Circoviridae_30	Canine circovirus isolate NM_N91/2019, complete genome	Circoviridae	Circovirus	Circovirus canine	China	2063	ssDNA(+/-)	FALSE	TRUE	Canis lupus	9612	Canis lupus	Canis	Canidae	Carnivora	Mammalia
MN650025.1	Circoviridae_30	Canine circovirus isolate GP_P4/2019, complete genome	Circoviridae	Circovirus	Circovirus canine	China	2064	ssDNA(+/-)	FALSE	TRUE	Canis lupus	9612	Canis lupus	Canis	Canidae	Carnivora	Mammalia
MN650026.1	Circoviridae_30	Canine circovirus isolate BS_Q4/2018, complete genome	Circoviridae	Circovirus	Circovirus canine	China	2064	ssDNA(+/-)	FALSE	TRUE	Canis lupus	9612	Canis lupus	Canis	Canidae	Carnivora	Mammalia
MN650027.1	Circoviridae_30	Canine circovirus isolate BS_Q6/2018, complete genome	Circoviridae	Circovirus	Circovirus canine	China	2064	ssDNA(+/-)	FALSE	TRUE	Canis lupus	9612	Canis lupus	Canis	Canidae	Carnivora	Mammalia
MN650028.1	Circoviridae_30	Canine circovirus isolate BS_Q14/2018, complete genome	Circoviridae	Circovirus	Circovirus canine	China	2064	ssDNA(+/-)	FALSE	TRUE	Canis lupus	9612	Canis lupus	Canis	Canidae	Carnivora	Mammalia
MN650029.1	Circoviridae_30	Canine circovirus isolate BS_Q32/2018, complete genome	Circoviridae	Circovirus	Circovirus canine	China	2064	ssDNA(+/-)	FALSE	TRUE	Canis lupus	9612	Canis lupus	Canis	Canidae	Carnivora	Mammalia
MN650030.1	Circoviridae_30	Canine circovirus isolate BS_Q38/2018, complete genome	Circoviridae	Circovirus	Circovirus canine	China	2064	ssDNA(+/-)	FALSE	TRUE	Canis lupus	9612	Canis lupus	Canis	Canidae	Carnivora	Mammalia
MN650031.1	Circoviridae_30	Canine circovirus isolate BS_Q66/2018, complete genome	Circoviridae	Circovirus	Circovirus canine	China	2064	ssDNA(+/-)	FALSE	TRUE	Canis lupus	9612	Canis lupus	Canis	Canidae	Carnivora	Mammalia
MN689726.1	Circoviridae_30	Canine circovirus isolate CQ76, complete genome	Circoviridae	Circovirus	Circovirus canine	China	2062	ssDNA(+/-)	FALSE	TRUE	Canis lupus	9612	Canis lupus	Canis	Canidae	Carnivora	Mammalia
MN709511.1	Circoviridae_30	Canine circovirus isolate CQ82, complete genome	Circoviridae	Circovirus	Circovirus canine	China	2062	ssDNA(+/-)	FALSE	TRUE	Canis lupus	9612	Canis lupus	Canis	Canidae	Carnivora	Mammalia
MN709512.1	Circoviridae_30	Canine circovirus isolate CQ79, complete genome	Circoviridae	Circovirus	Circovirus canine	China	2062	ssDNA(+/-)	FALSE	TRUE	Canis lupus	9612	Canis lupus	Canis	Canidae	Carnivora	Mammalia
MN725080.1	Circoviridae_102	Porcine circovirus 3 isolate PCV3/SW13L/UPM/MY008, complete genome	Circoviridae	Circovirus	Circovirus porcine3	Malaysia	2000	ssDNA(+/-)	FALSE	TRUE	Sus scrofa	9823	Sus scrofa	Sus	Suidae	Artiodactyla	Mammalia
MN725082.1	Circoviridae_102	Porcine circovirus 3 isolate PCV3/SW35L/UPM/MY010, complete genome	Circoviridae	Circovirus	Circovirus porcine3	Malaysia	2000	ssDNA(+/-)	FALSE	TRUE	Sus scrofa	9823	Sus scrofa	Sus	Suidae	Artiodactyla	Mammalia
MN725083.1	Circoviridae_102	Porcine circovirus 3 isolate PCV3/PG43i/UPM/MY011, complete genome	Circoviridae	Circovirus	Circovirus porcine3	Malaysia	2000	ssDNA(+/-)	FALSE	TRUE	Sus scrofa	9823	Sus scrofa	Sus	Suidae	Artiodactyla	Mammalia
MN725084.1	Circoviridae_102	Porcine circovirus 3 isolate PCV3/SW51L/UPM/MY012, complete genome	Circoviridae	Circovirus	Circovirus porcine3	Malaysia	2000	ssDNA(+/-)	FALSE	TRUE	Sus scrofa	9823	Sus scrofa	Sus	Suidae	Artiodactyla	Mammalia
MN725085.1	Circoviridae_102	Porcine circovirus 3 isolate PCV3/SW53L/UPM/MY013, complete genome	Circoviridae	Circovirus	Circovirus porcine3	Malaysia	2000	ssDNA(+/-)	FALSE	TRUE	Sus scrofa	9823	Sus scrofa	Sus	Suidae	Artiodactyla	Mammalia
MN725086.1	Circoviridae_102	Porcine circovirus 3 isolate PCV3/MG196L/UPM/MY014, complete genome	Circoviridae	Circovirus	Circovirus porcine3	Malaysia	2000	ssDNA(+/-)	FALSE	TRUE	Sus scrofa	9823	Sus scrofa	Sus	Suidae	Artiodactyla	Mammalia
MN863535.1	Circoviridae_30	Canine circovirus isolate AH-1/2019, complete genome	Circoviridae	Circovirus	Circovirus canine	China	2063	ssDNA(+/-)	FALSE	TRUE	Canis lupus	9612	Canis lupus	Canis	Canidae	Carnivora	Mammalia
MN863536.1	Circoviridae_30	Canine circovirus isolate AH-2/2019, complete genome	Circoviridae	Circovirus	Circovirus canine	China	2063	ssDNA(+/-)	FALSE	TRUE	Canis lupus	9612	Canis lupus	Canis	Canidae	Carnivora	Mammalia
MN863537.1	Circoviridae_30	Canine circovirus isolate JS-1/2019, complete genome	Circoviridae	Circovirus	Circovirus canine	China	2063	ssDNA(+/-)	FALSE	TRUE	Canis lupus	9612	Canis lupus	Canis	Canidae	Carnivora	Mammalia
MT063068.1	Circoviridae_30	Canine circovirus isolate LA_1/2018, complete genome	Circoviridae	Circovirus	Circovirus canine	China	2064	ssDNA(+/-)	FALSE	TRUE	Canis lupus	9612	Canis lupus	Canis	Canidae	Carnivora	Mammalia
MT063069.1	Circoviridae_30	Canine circovirus isolate LA_16/2018, complete genome	Circoviridae	Circovirus	Circovirus canine	China	2064	ssDNA(+/-)	FALSE	TRUE	Canis lupus	9612	Canis lupus	Canis	Canidae	Carnivora	Mammalia
MT063070.1	Circoviridae_30	Canine circovirus isolate LA_H22/2018, complete genome	Circoviridae	Circovirus	Circovirus canine	China	2064	ssDNA(+/-)	FALSE	TRUE	Canis lupus	9612	Canis lupus	Canis	Canidae	Carnivora	Mammalia
MT063071.1	Circoviridae_30	Canine circovirus isolate LA_H19/2018, complete genome	Circoviridae	Circovirus	Circovirus canine	China	2064	ssDNA(+/-)	FALSE	TRUE	Canis lupus	9612	Canis lupus	Canis	Canidae	Carnivora	Mammalia
MT063072.1	Circoviridae_30	Canine circovirus isolate BJ-6-2019, complete genome	Circoviridae	Circovirus	Circovirus canine	China	2063	ssDNA(+/-)	FALSE	TRUE	Canis lupus	9612	Canis lupus	Canis	Canidae	Carnivora	Mammalia
MT063073.1	Circoviridae_30	Canine circovirus isolate BJ-4-2019, complete genome	Circoviridae	Circovirus	Circovirus canine	China	2063	ssDNA(+/-)	FALSE	TRUE	Canis lupus	9612	Canis lupus	Canis	Canidae	Carnivora	Mammalia
MT063074.1	Circoviridae_30	Canine circovirus isolate BJ-3-2019, complete genome	Circoviridae	Circovirus	Circovirus canine	China	2063	ssDNA(+/-)	FALSE	TRUE	Canis lupus	9612	Canis lupus	Canis	Canidae	Carnivora	Mammalia
MT063075.1	Circoviridae_30	Canine circovirus isolate BJ-1-2019, complete genome	Circoviridae	Circovirus	Circovirus canine	China	2063	ssDNA(+/-)	FALSE	TRUE	Canis lupus	9612	Canis lupus	Canis	Canidae	Carnivora	Mammalia
MT063076.1	Circoviridae_30	Canine circovirus isolate JL21, complete genome	Circoviridae	Circovirus	Circovirus canine	China	2063	ssDNA(+/-)	FALSE	TRUE	Canis lupus	9612	Canis lupus	Canis	Canidae	Carnivora	Mammalia
MT063077.1	Circoviridae_30	Canine circovirus isolate JL19, complete genome	Circoviridae	Circovirus	Circovirus canine	China	2063	ssDNA(+/-)	FALSE	TRUE	Canis lupus	9612	Canis lupus	Canis	Canidae	Carnivora	Mammalia
MT063078.1	Circoviridae_30	Canine circovirus isolate JL9, complete genome	Circoviridae	Circovirus	Circovirus canine	China	2063	ssDNA(+/-)	FALSE	TRUE	Canis lupus	9612	Canis lupus	Canis	Canidae	Carnivora	Mammalia
MT063079.1	Circoviridae_30	Canine circovirus isolate SD11, complete genome	Circoviridae	Circovirus	Circovirus canine	China	2063	ssDNA(+/-)	FALSE	TRUE	Canis lupus	9612	Canis lupus	Canis	Canidae	Carnivora	Mammalia
MT063080.1	Circoviridae_30	Canine circovirus isolate SD16, complete genome	Circoviridae	Circovirus	Circovirus canine	China	2063	ssDNA(+/-)	FALSE	TRUE	Canis lupus	9612	Canis lupus	Canis	Canidae	Carnivora	Mammalia
MT063081.1	Circoviridae_30	Canine circovirus isolate SD8, complete genome	Circoviridae	Circovirus	Circovirus canine	China	2063	ssDNA(+/-)	FALSE	TRUE	Canis lupus	9612	Canis lupus	Canis	Canidae	Carnivora	Mammalia
MT063082.1	Circoviridae_30	Canine circovirus isolate NN20/2019, complete genome	Circoviridae	Circovirus	Circovirus canine	China	2063	ssDNA(+/-)	FALSE	TRUE	Canis lupus	9612	Canis lupus	Canis	Canidae	Carnivora	Mammalia
MT063083.1	Circoviridae_30	Canine circovirus isolate K3/2019, complete genome	Circoviridae	Circovirus	Circovirus canine	China	2063	ssDNA(+/-)	FALSE	TRUE	Canis lupus	9612	Canis lupus	Canis	Canidae	Carnivora	Mammalia
MT063084.1	Circoviridae_30	Canine circovirus isolate K8/2019, complete genome	Circoviridae	Circovirus	Circovirus canine	China	2063	ssDNA(+/-)	FALSE	TRUE	Canis lupus	9612	Canis lupus	Canis	Canidae	Carnivora	Mammalia
MT063085.1	Circoviridae_30	Canine circovirus isolate K31/2019, complete genome	Circoviridae	Circovirus	Circovirus canine	China	2063	ssDNA(+/-)	FALSE	TRUE	Canis lupus	9612	Canis lupus	Canis	Canidae	Carnivora	Mammalia
MT063086.1	Circoviridae_30	Canine circovirus isolate BS_Q7/2018, complete genome	Circoviridae	Circovirus	Circovirus canine	China	2064	ssDNA(+/-)	FALSE	TRUE	Canis lupus	9612	Canis lupus	Canis	Canidae	Carnivora	Mammalia
MT063087.1	Circoviridae_30	Canine circovirus isolate BS_Q10/2018, complete genome	Circoviridae	Circovirus	Circovirus canine	China	2064	ssDNA(+/-)	FALSE	TRUE	Canis lupus	9612	Canis lupus	Canis	Canidae	Carnivora	Mammalia
MT063088.1	Circoviridae_30	Canine circovirus isolate BS_Q44/2019, complete genome	Circoviridae	Circovirus	Circovirus canine	China	2064	ssDNA(+/-)	FALSE	TRUE	Canis lupus	9612	Canis lupus	Canis	Canidae	Carnivora	Mammalia
MT188573.1	Circoviridae_2	Porcine circovirus strain PCV2e/KOR/192134/2019, complete genome	Circoviridae	Circovirus	Porcine circovirus	South Korea	1777	ssDNA(+/-)	FALSE	TRUE	Sus scrofa	9823	Sus scrofa	Sus	Suidae	Artiodactyla	Mammalia
MT188574.1	Circoviridae_2	Porcine circovirus strain PCV2e/KOR/193216/2019, complete genome	Circoviridae	Circovirus	Porcine circovirus	South Korea	1777	ssDNA(+/-)	FALSE	TRUE	Sus scrofa	9823	Sus scrofa	Sus	Suidae	Artiodactyla	Mammalia
MT188575.1	Circoviridae_2	Porcine circovirus strain PCV2e/KOR/193252/2019, complete genome	Circoviridae	Circovirus	Porcine circovirus	South Korea	1777	ssDNA(+/-)	FALSE	TRUE	Sus scrofa	9823	Sus scrofa	Sus	Suidae	Artiodactyla	Mammalia
MT188576.1	Circoviridae_2	Porcine circovirus strain PCV2e/KOR/194892/2019, complete genome	Circoviridae	Circovirus	Porcine circovirus	South Korea	1777	ssDNA(+/-)	FALSE	TRUE	Sus scrofa	9823	Sus scrofa	Sus	Suidae	Artiodactyla	Mammalia
MT188577.1	Circoviridae_2	Porcine circovirus strain PCV2e/KOR/196329/2019, complete genome	Circoviridae	Circovirus	Porcine circovirus	South Korea	1777	ssDNA(+/-)	FALSE	TRUE	Sus scrofa	9823	Sus scrofa	Sus	Suidae	Artiodactyla	Mammalia
MT188578.1	Circoviridae_2	Porcine circovirus strain PCV2e/KOR/197314/2019, complete genome	Circoviridae	Circovirus	Porcine circovirus	South Korea	1777	ssDNA(+/-)	FALSE	TRUE	Sus scrofa	9823	Sus scrofa	Sus	Suidae	Artiodactyla	Mammalia
MT188579.1	Circoviridae_2	Porcine circovirus strain PCV2e/KOR/198326/2019, complete genome	Circoviridae	Circovirus	Porcine circovirus	South Korea	1777	ssDNA(+/-)	FALSE	TRUE	Sus scrofa	9823	Sus scrofa	Sus	Suidae	Artiodactyla	Mammalia
MT188580.1	Circoviridae_2	Porcine circovirus strain PCV2e/KOR/203281/2019, complete genome	Circoviridae	Circovirus	Porcine circovirus	South Korea	1777	ssDNA(+/-)	FALSE	TRUE	Sus scrofa	9823	Sus scrofa	Sus	Suidae	Artiodactyla	Mammalia
MT188581.1	Circoviridae_2	Porcine circovirus strain PCV2e/KOR/203984/2019, complete genome	Circoviridae	Circovirus	Porcine circovirus	South Korea	1777	ssDNA(+/-)	FALSE	TRUE	Sus scrofa	9823	Sus scrofa	Sus	Suidae	Artiodactyla	Mammalia
MT193159.1	Circoviridae_30	Canine circovirus strain CanineCV-800/2009, complete genome	Circoviridae	Circovirus	Circovirus canine	Italy	2063	ssDNA(+/-)	FALSE	TRUE	Canis lupus	9612	Canis lupus	Canis	Canidae	Carnivora	Mammalia
MT193160.1	Circoviridae_30	Canine circovirus strain CanineCV-115/2010, complete genome	Circoviridae	Circovirus	Circovirus canine	Italy	2063	ssDNA(+/-)	FALSE	TRUE	Canis lupus	9612	Canis lupus	Canis	Canidae	Carnivora	Mammalia
MT193161.1	Circoviridae_30	Canine circovirus strain CanineCV-121/2010, complete genome	Circoviridae	Circovirus	Circovirus canine	Italy	2063	ssDNA(+/-)	FALSE	TRUE	Canis lupus	9612	Canis lupus	Canis	Canidae	Carnivora	Mammalia
MT193162.1	Circoviridae_30	Canine circovirus strain CanineCV-540/2010, complete genome	Circoviridae	Circovirus	Circovirus canine	Italy	2063	ssDNA(+/-)	FALSE	TRUE	Canis lupus	9612	Canis lupus	Canis	Canidae	Carnivora	Mammalia
MT193163.1	Circoviridae_30	Canine circovirus strain CanineCV-570/2013, complete genome	Circoviridae	Circovirus	Circovirus canine	Italy	2063	ssDNA(+/-)	FALSE	TRUE	Canis lupus	9612	Canis lupus	Canis	Canidae	Carnivora	Mammalia
MT193164.1	Circoviridae_30	Canine circovirus strain CanineCV-608/2014, complete genome	Circoviridae	Circovirus	Circovirus canine	Italy	2063	ssDNA(+/-)	FALSE	TRUE	Canis lupus	9612	Canis lupus	Canis	Canidae	Carnivora	Mammalia
MT193165.1	Circoviridae_30	Canine circovirus strain CanineCV-1203/2016, complete genome	Circoviridae	Circovirus	Circovirus canine	Italy	2063	ssDNA(+/-)	FALSE	TRUE	Canis lupus	9612	Canis lupus	Canis	Canidae	Carnivora	Mammalia
MT193166.1	Circoviridae_30	Canine circovirus strain CanineCV-1367/2016, complete genome	Circoviridae	Circovirus	Circovirus canine	Italy	2063	ssDNA(+/-)	FALSE	TRUE	Canis lupus	9612	Canis lupus	Canis	Canidae	Carnivora	Mammalia
MT293519.1	Circoviridae_30	Canine circovirus isolate MED-1, complete genome	Circoviridae	Circovirus	Circovirus canine	Colombia	2063	ssDNA(+/-)	FALSE	TRUE	Canis lupus	9612	Canis lupus	Canis	Canidae	Carnivora	Mammalia
MT293520.1	Circoviridae_30	Canine circovirus isolate MED-2, complete genome	Circoviridae	Circovirus	Circovirus canine	Colombia	2063	ssDNA(+/-)	FALSE	TRUE	Canis lupus	9612	Canis lupus	Canis	Canidae	Carnivora	Mammalia
MT293521.1	Circoviridae_30	Canine circovirus isolate MED-3, complete genome	Circoviridae	Circovirus	Circovirus canine	Colombia	2063	ssDNA(+/-)	FALSE	TRUE	Canis lupus	9612	Canis lupus	Canis	Canidae	Carnivora	Mammalia
MT350517.1	Circoviridae_102	Porcine circovirus 3 strain B3142_F2L, complete genome	Circoviridae	Circovirus	Circovirus porcine3	Spain	2000	ssDNA(+/-)	FALSE	TRUE	Sus scrofa	9823	Sus scrofa	Sus	Suidae	Artiodactyla	Mammalia
MT350518.1	Circoviridae_102	Porcine circovirus 3 strain B4496_155, complete genome	Circoviridae	Circovirus	Circovirus porcine3	Spain	2000	ssDNA(+/-)	FALSE	TRUE	Sus scrofa	9823	Sus scrofa	Sus	Suidae	Artiodactyla	Mammalia
MT350519.1	Circoviridae_102	Porcine circovirus 3 strain B4515_153, complete genome	Circoviridae	Circovirus	Circovirus porcine3	Spain	2000	ssDNA(+/-)	FALSE	TRUE	Sus scrofa	9823	Sus scrofa	Sus	Suidae	Artiodactyla	Mammalia
MT350520.1	Circoviridae_102	Porcine circovirus 3 strain B4532_159, complete genome	Circoviridae	Circovirus	Circovirus porcine3	Spain	2000	ssDNA(+/-)	FALSE	TRUE	Sus scrofa	9823	Sus scrofa	Sus	Suidae	Artiodactyla	Mammalia
MT350521.1	Circoviridae_102	Porcine circovirus 3 strain A5016_F3B, complete genome	Circoviridae	Circovirus	Circovirus porcine3	Spain	2000	ssDNA(+/-)	FALSE	TRUE	Sus scrofa	9823	Sus scrofa	Sus	Suidae	Artiodactyla	Mammalia
MT350522.1	Circoviridae_102	Porcine circovirus 3 strain A5016_F3L, complete genome	Circoviridae	Circovirus	Circovirus porcine3	Spain	2000	ssDNA(+/-)	FALSE	TRUE	Sus scrofa	9823	Sus scrofa	Sus	Suidae	Artiodactyla	Mammalia
MT350523.1	Circoviridae_102	Porcine circovirus 3 strain A5016_F4B, complete genome	Circoviridae	Circovirus	Circovirus porcine3	Spain	2000	ssDNA(+/-)	FALSE	TRUE	Sus scrofa	9823	Sus scrofa	Sus	Suidae	Artiodactyla	Mammalia
MT350524.1	Circoviridae_102	Porcine circovirus 3 strain A5016_F4L, complete genome	Circoviridae	Circovirus	Circovirus porcine3	Spain	2000	ssDNA(+/-)	FALSE	TRUE	Sus scrofa	9823	Sus scrofa	Sus	Suidae	Artiodactyla	Mammalia
MT350525.1	Circoviridae_102	Porcine circovirus 3 strain A5024_F1B, complete genome	Circoviridae	Circovirus	Circovirus porcine3	Spain	2000	ssDNA(+/-)	FALSE	TRUE	Sus scrofa	9823	Sus scrofa	Sus	Suidae	Artiodactyla	Mammalia
MT350526.1	Circoviridae_102	Porcine circovirus 3 strain A5024_F1L, complete genome	Circoviridae	Circovirus	Circovirus porcine3	Spain	2000	ssDNA(+/-)	FALSE	TRUE	Sus scrofa	9823	Sus scrofa	Sus	Suidae	Artiodactyla	Mammalia
MT350527.1	Circoviridae_102	Porcine circovirus 3 strain A5024_F2B, complete genome	Circoviridae	Circovirus	Circovirus porcine3	Spain	2000	ssDNA(+/-)	FALSE	TRUE	Sus scrofa	9823	Sus scrofa	Sus	Suidae	Artiodactyla	Mammalia
MT350528.1	Circoviridae_102	Porcine circovirus 3 strain A5024_F2L, complete genome	Circoviridae	Circovirus	Circovirus porcine3	Spain	2000	ssDNA(+/-)	FALSE	TRUE	Sus scrofa	9823	Sus scrofa	Sus	Suidae	Artiodactyla	Mammalia
MT350529.1	Circoviridae_102	Porcine circovirus 3 strain A5026_135, complete genome	Circoviridae	Circovirus	Circovirus porcine3	Spain	2000	ssDNA(+/-)	FALSE	TRUE	Sus scrofa	9823	Sus scrofa	Sus	Suidae	Artiodactyla	Mammalia
MT350530.1	Circoviridae_102	Porcine circovirus 3 strain A5026_F5B, complete genome	Circoviridae	Circovirus	Circovirus porcine3	Spain	2000	ssDNA(+/-)	FALSE	TRUE	Sus scrofa	9823	Sus scrofa	Sus	Suidae	Artiodactyla	Mammalia
MT350531.1	Circoviridae_102	Porcine circovirus 3 strain A5026_F5L, complete genome	Circoviridae	Circovirus	Circovirus porcine3	Spain	2000	ssDNA(+/-)	FALSE	TRUE	Sus scrofa	9823	Sus scrofa	Sus	Suidae	Artiodactyla	Mammalia
MT350532.1	Circoviridae_102	Porcine circovirus 3 strain A5026_F6B, complete genome	Circoviridae	Circovirus	Circovirus porcine3	Spain	2000	ssDNA(+/-)	FALSE	TRUE	Sus scrofa	9823	Sus scrofa	Sus	Suidae	Artiodactyla	Mammalia
MT350533.1	Circoviridae_102	Porcine circovirus 3 strain A5026_F6L, complete genome	Circoviridae	Circovirus	Circovirus porcine3	Spain	2000	ssDNA(+/-)	FALSE	TRUE	Sus scrofa	9823	Sus scrofa	Sus	Suidae	Artiodactyla	Mammalia
MT350534.1	Circoviridae_102	Porcine circovirus 3 strain A5036_159, complete genome	Circoviridae	Circovirus	Circovirus porcine3	Spain	2000	ssDNA(+/-)	FALSE	TRUE	Sus scrofa	9823	Sus scrofa	Sus	Suidae	Artiodactyla	Mammalia
MT350535.1	Circoviridae_102	Porcine circovirus 3 strain A5036_F1B, complete genome	Circoviridae	Circovirus	Circovirus porcine3	Spain	2000	ssDNA(+/-)	FALSE	TRUE	Sus scrofa	9823	Sus scrofa	Sus	Suidae	Artiodactyla	Mammalia
MT350536.1	Circoviridae_102	Porcine circovirus 3 strain A5036_F1L, complete genome	Circoviridae	Circovirus	Circovirus porcine3	Spain	2000	ssDNA(+/-)	FALSE	TRUE	Sus scrofa	9823	Sus scrofa	Sus	Suidae	Artiodactyla	Mammalia
MT350537.1	Circoviridae_102	Porcine circovirus 3 strain A5036_F2B, complete genome	Circoviridae	Circovirus	Circovirus porcine3	Spain	2000	ssDNA(+/-)	FALSE	TRUE	Sus scrofa	9823	Sus scrofa	Sus	Suidae	Artiodactyla	Mammalia
MT350538.1	Circoviridae_102	Porcine circovirus 3 strain A5036_F2L, complete genome	Circoviridae	Circovirus	Circovirus porcine3	Spain	2000	ssDNA(+/-)	FALSE	TRUE	Sus scrofa	9823	Sus scrofa	Sus	Suidae	Artiodactyla	Mammalia
MT350539.1	Circoviridae_102	Porcine circovirus 3 strain A5038_154, complete genome	Circoviridae	Circovirus	Circovirus porcine3	Spain	2000	ssDNA(+/-)	FALSE	TRUE	Sus scrofa	9823	Sus scrofa	Sus	Suidae	Artiodactyla	Mammalia
MT350540.1	Circoviridae_102	Porcine circovirus 3 strain A5038_F2B, complete genome	Circoviridae	Circovirus	Circovirus porcine3	Spain	2000	ssDNA(+/-)	FALSE	TRUE	Sus scrofa	9823	Sus scrofa	Sus	Suidae	Artiodactyla	Mammalia
MT350541.1	Circoviridae_102	Porcine circovirus 3 strain A5038_F2L, complete genome	Circoviridae	Circovirus	Circovirus porcine3	Spain	2000	ssDNA(+/-)	FALSE	TRUE	Sus scrofa	9823	Sus scrofa	Sus	Suidae	Artiodactyla	Mammalia
MT350542.1	Circoviridae_102	Porcine circovirus 3 strain 5038_F4B, complete genome	Circoviridae	Circovirus	Circovirus porcine3	Spain	2000	ssDNA(+/-)	FALSE	TRUE	Sus scrofa	9823	Sus scrofa	Sus	Suidae	Artiodactyla	Mammalia
MT350543.1	Circoviridae_102	Porcine circovirus 3 strain A5038_F4L, complete genome	Circoviridae	Circovirus	Circovirus porcine3	Spain	2000	ssDNA(+/-)	FALSE	TRUE	Sus scrofa	9823	Sus scrofa	Sus	Suidae	Artiodactyla	Mammalia
MT350544.1	Circoviridae_102	Porcine circovirus 3 strain C11247_134, complete genome	Circoviridae	Circovirus	Circovirus porcine3	Spain	2000	ssDNA(+/-)	FALSE	TRUE	Sus scrofa	9823	Sus scrofa	Sus	Suidae	Artiodactyla	Mammalia
MT350545.1	Circoviridae_102	Porcine circovirus 3 strain C11247_F1B, complete genome	Circoviridae	Circovirus	Circovirus porcine3	Spain	2000	ssDNA(+/-)	FALSE	TRUE	Sus scrofa	9823	Sus scrofa	Sus	Suidae	Artiodactyla	Mammalia
MT350546.1	Circoviridae_102	Porcine circovirus 3 strain C11247_F1L, complete genome	Circoviridae	Circovirus	Circovirus porcine3	Spain	2000	ssDNA(+/-)	FALSE	TRUE	Sus scrofa	9823	Sus scrofa	Sus	Suidae	Artiodactyla	Mammalia
MT350547.1	Circoviridae_102	Porcine circovirus 3 strain C11247_F3B, complete genome	Circoviridae	Circovirus	Circovirus porcine3	Spain	2000	ssDNA(+/-)	FALSE	TRUE	Sus scrofa	9823	Sus scrofa	Sus	Suidae	Artiodactyla	Mammalia
MT350548.1	Circoviridae_102	Porcine circovirus 3 strain C11247_F3L, complete genome	Circoviridae	Circovirus	Circovirus porcine3	Spain	2000	ssDNA(+/-)	FALSE	TRUE	Sus scrofa	9823	Sus scrofa	Sus	Suidae	Artiodactyla	Mammalia
MT350549.1	Circoviridae_102	Porcine circovirus 3 strain C11260_165, complete genome	Circoviridae	Circovirus	Circovirus porcine3	Spain	2000	ssDNA(+/-)	FALSE	TRUE	Sus scrofa	9823	Sus scrofa	Sus	Suidae	Artiodactyla	Mammalia
MT350550.1	Circoviridae_102	Porcine circovirus 3 strain C11260_F3B, complete genome	Circoviridae	Circovirus	Circovirus porcine3	Spain	2000	ssDNA(+/-)	FALSE	TRUE	Sus scrofa	9823	Sus scrofa	Sus	Suidae	Artiodactyla	Mammalia
MT350551.1	Circoviridae_102	Porcine circovirus 3 strain C11260_F3L, complete genome	Circoviridae	Circovirus	Circovirus porcine3	Spain	2000	ssDNA(+/-)	FALSE	TRUE	Sus scrofa	9823	Sus scrofa	Sus	Suidae	Artiodactyla	Mammalia
MT350552.1	Circoviridae_102	Porcine circovirus 3 strain C11260_F4B, complete genome	Circoviridae	Circovirus	Circovirus porcine3	Spain	2000	ssDNA(+/-)	FALSE	TRUE	Sus scrofa	9823	Sus scrofa	Sus	Suidae	Artiodactyla	Mammalia
MT350553.1	Circoviridae_102	Porcine circovirus 3 strain C11260_F4L, complete genome	Circoviridae	Circovirus	Circovirus porcine3	Spain	2000	ssDNA(+/-)	FALSE	TRUE	Sus scrofa	9823	Sus scrofa	Sus	Suidae	Artiodactyla	Mammalia
MT350554.1	Circoviridae_102	Porcine circovirus 3 strain C11266_F1B, complete genome	Circoviridae	Circovirus	Circovirus porcine3	Spain	2000	ssDNA(+/-)	FALSE	TRUE	Sus scrofa	9823	Sus scrofa	Sus	Suidae	Artiodactyla	Mammalia
MT350555.1	Circoviridae_102	Porcine circovirus 3 strain C11266_F1L, complete genome	Circoviridae	Circovirus	Circovirus porcine3	Spain	2000	ssDNA(+/-)	FALSE	TRUE	Sus scrofa	9823	Sus scrofa	Sus	Suidae	Artiodactyla	Mammalia
MT740194.1	Circoviridae_30	Canine circovirus isolate VN-1, complete genome	Circoviridae	Circovirus	Circovirus canine	Viet Nam	2063	ssDNA(+/-)	FALSE	TRUE	Canis lupus	9612	Canis lupus	Canis	Canidae	Carnivora	Mammalia
MT740195.1	Circoviridae_30	Canine circovirus isolate VN-2, complete genome	Circoviridae	Circovirus	Circovirus canine	Viet Nam	2063	ssDNA(+/-)	FALSE	TRUE	Canis lupus	9612	Canis lupus	Canis	Canidae	Carnivora	Mammalia
MT740196.1	Circoviridae_30	Canine circovirus isolate VN-6, complete genome	Circoviridae	Circovirus	Circovirus canine	Viet Nam	2063	ssDNA(+/-)	FALSE	TRUE	Canis lupus	9612	Canis lupus	Canis	Canidae	Carnivora	Mammalia
MT740197.1	Circoviridae_30	Canine circovirus isolate VN-7, complete genome	Circoviridae	Circovirus	Circovirus canine	Viet Nam	2063	ssDNA(+/-)	FALSE	TRUE	Canis lupus	9612	Canis lupus	Canis	Canidae	Carnivora	Mammalia
MT740198.1	Circoviridae_30	Canine circovirus isolate VN-3, complete genome	Circoviridae	Circovirus	Circovirus canine	Viet Nam	2063	ssDNA(+/-)	FALSE	TRUE	Canis lupus	9612	Canis lupus	Canis	Canidae	Carnivora	Mammalia
MT740199.1	Circoviridae_30	Canine circovirus isolate VN-5, complete genome	Circoviridae	Circovirus	Circovirus canine	Viet Nam	2063	ssDNA(+/-)	FALSE	TRUE	Canis lupus	9612	Canis lupus	Canis	Canidae	Carnivora	Mammalia
MT740200.1	Circoviridae_30	Canine circovirus isolate VN-8, complete genome	Circoviridae	Circovirus	Circovirus canine	Viet Nam	2063	ssDNA(+/-)	FALSE	TRUE	Canis lupus	9612	Canis lupus	Canis	Canidae	Carnivora	Mammalia
MT740201.1	Circoviridae_30	Canine circovirus isolate VN-4, complete genome	Circoviridae	Circovirus	Circovirus canine	Viet Nam	2063	ssDNA(+/-)	FALSE	TRUE	Canis lupus	9612	Canis lupus	Canis	Canidae	Carnivora	Mammalia
MT828905.1	Circoviridae_2	Porcine circovirus 2 isolate 75/MIB/2020, complete genome	Circoviridae	Circovirus	Circovirus porcine2	India	1766	ssDNA(+/-)	FALSE	TRUE	Sus scrofa	9823	Sus scrofa	Sus	Suidae	Artiodactyla	Mammalia
MW167063.1	Circoviridae_102	Porcine circovirus 3 isolate 52, complete genome	Circoviridae	Circovirus	Circovirus porcine3	Spain	2000	ssDNA(+/-)	FALSE	TRUE	Sus scrofa	9823	Sus scrofa	Sus	Suidae	Artiodactyla	Mammalia
MW167064.1	Circoviridae_102	Porcine circovirus 3 isolate 36, complete genome	Circoviridae	Circovirus	Circovirus porcine3	Spain	2000	ssDNA(+/-)	FALSE	TRUE	Sus scrofa	9823	Sus scrofa	Sus	Suidae	Artiodactyla	Mammalia
MW167065.1	Circoviridae_102	Porcine circovirus 3 isolate 39, complete genome	Circoviridae	Circovirus	Circovirus porcine3	Spain	2000	ssDNA(+/-)	FALSE	TRUE	Sus scrofa	9823	Sus scrofa	Sus	Suidae	Artiodactyla	Mammalia
MW167066.1	Circoviridae_102	Porcine circovirus 3 isolate 40, complete genome	Circoviridae	Circovirus	Circovirus porcine3	Spain	1999	ssDNA(+/-)	FALSE	TRUE	Sus scrofa	9823	Sus scrofa	Sus	Suidae	Artiodactyla	Mammalia
MW167067.1	Circoviridae_102	Porcine circovirus 3 isolate 35, complete genome	Circoviridae	Circovirus	Circovirus porcine3	Spain	2000	ssDNA(+/-)	FALSE	TRUE	Sus scrofa	9823	Sus scrofa	Sus	Suidae	Artiodactyla	Mammalia
MW167068.1	Circoviridae_102	Porcine circovirus 3, complete genome	Circoviridae	Circovirus	Circovirus porcine3	Spain	2000	ssDNA(+/-)	FALSE	TRUE	Sus scrofa	9823	Sus scrofa	Sus	Suidae	Artiodactyla	Mammalia
MW974867.1	Circoviridae_2	Porcine circovirus 2 isolate CH-FJ-2018-1, complete genome	Circoviridae	Circovirus	Circovirus porcine2	China	1767	ssDNA(+/-)	FALSE	TRUE	Sus scrofa	9823	Sus scrofa	Sus	Suidae	Artiodactyla	Mammalia
MW974868.1	Circoviridae_2	Porcine circovirus 2 isolate CH-FJ-2019-1, complete genome	Circoviridae	Circovirus	Circovirus porcine2	China	1767	ssDNA(+/-)	FALSE	TRUE	Sus scrofa	9823	Sus scrofa	Sus	Suidae	Artiodactyla	Mammalia
MW974869.1	Circoviridae_2	Porcine circovirus 2 isolate CH-FJ-2020-1, complete genome	Circoviridae	Circovirus	Circovirus porcine2	China	1767	ssDNA(+/-)	FALSE	TRUE	Sus scrofa	9823	Sus scrofa	Sus	Suidae	Artiodactyla	Mammalia
MW974870.1	Circoviridae_2	Porcine circovirus 2 isolate CH-JX-2018-1, complete genome	Circoviridae	Circovirus	Circovirus porcine2	China	1767	ssDNA(+/-)	FALSE	TRUE	Sus scrofa	9823	Sus scrofa	Sus	Suidae	Artiodactyla	Mammalia
MW974871.1	Circoviridae_2	Porcine circovirus 2 isolate CH-JX-2019-1, complete genome	Circoviridae	Circovirus	Circovirus porcine2	China	1767	ssDNA(+/-)	FALSE	TRUE	Sus scrofa	9823	Sus scrofa	Sus	Suidae	Artiodactyla	Mammalia
MW974872.1	Circoviridae_2	Porcine circovirus 2 isolate CH-GD-2020-1, complete genome	Circoviridae	Circovirus	Circovirus porcine2	China	1767	ssDNA(+/-)	FALSE	TRUE	Sus scrofa	9823	Sus scrofa	Sus	Suidae	Artiodactyla	Mammalia
MW974873.1	Circoviridae_2	Porcine circovirus 2 isolate CH-GD-2020-2, complete genome	Circoviridae	Circovirus	Circovirus porcine2	China	1767	ssDNA(+/-)	FALSE	TRUE	Sus scrofa	9823	Sus scrofa	Sus	Suidae	Artiodactyla	Mammalia
MW974874.1	Circoviridae_2	Porcine circovirus 2 isolate CH-FJ-2018-3, complete genome	Circoviridae	Circovirus	Circovirus porcine2	China	1767	ssDNA(+/-)	FALSE	TRUE	Sus scrofa	9823	Sus scrofa	Sus	Suidae	Artiodactyla	Mammalia
MW974875.1	Circoviridae_2	Porcine circovirus 2 isolate CH-FJ-2019-3, complete genome	Circoviridae	Circovirus	Circovirus porcine2	China	1767	ssDNA(+/-)	FALSE	TRUE	Sus scrofa	9823	Sus scrofa	Sus	Suidae	Artiodactyla	Mammalia
MW974876.1	Circoviridae_2	Porcine circovirus 2 isolate CH-FJ-2019-2, complete genome	Circoviridae	Circovirus	Circovirus porcine2	China	1767	ssDNA(+/-)	FALSE	TRUE	Sus scrofa	9823	Sus scrofa	Sus	Suidae	Artiodactyla	Mammalia
MW974877.1	Circoviridae_2	Porcine circovirus 2 isolate CH-FJ-2018-2, complete genome	Circoviridae	Circovirus	Circovirus porcine2	China	1767	ssDNA(+/-)	FALSE	TRUE	Sus scrofa	9823	Sus scrofa	Sus	Suidae	Artiodactyla	Mammalia
MW974878.1	Circoviridae_2	Porcine circovirus 2 isolate CH-FJ-2021, complete genome	Circoviridae	Circovirus	Circovirus porcine2	China	1767	ssDNA(+/-)	FALSE	TRUE	Sus scrofa	9823	Sus scrofa	Sus	Suidae	Artiodactyla	Mammalia
MW974879.1	Circoviridae_2	Porcine circovirus 2 isolate CH-JX-2018-2, complete genome	Circoviridae	Circovirus	Circovirus porcine2	China	1767	ssDNA(+/-)	FALSE	TRUE	Sus scrofa	9823	Sus scrofa	Sus	Suidae	Artiodactyla	Mammalia
MW974880.1	Circoviridae_2	Porcine circovirus 2 isolate CH-GD-2019-2, complete genome	Circoviridae	Circovirus	Circovirus porcine2	China	1767	ssDNA(+/-)	FALSE	TRUE	Sus scrofa	9823	Sus scrofa	Sus	Suidae	Artiodactyla	Mammalia
MW974881.1	Circoviridae_2	Porcine circovirus 2 isolate CH-FJ-2020-2, complete genome	Circoviridae	Circovirus	Circovirus porcine2	China	1767	ssDNA(+/-)	FALSE	TRUE	Sus scrofa	9823	Sus scrofa	Sus	Suidae	Artiodactyla	Mammalia
MW974882.1	Circoviridae_2	Porcine circovirus 2 isolate CH-FJ-2020-3, complete genome	Circoviridae	Circovirus	Circovirus porcine2	China	1767	ssDNA(+/-)	FALSE	TRUE	Sus scrofa	9823	Sus scrofa	Sus	Suidae	Artiodactyla	Mammalia
MW974883.1	Circoviridae_2	Porcine circovirus 2 isolate CH-FJ-2019-4, complete genome	Circoviridae	Circovirus	Circovirus porcine2	China	1768	ssDNA(+/-)	FALSE	TRUE	Sus scrofa	9823	Sus scrofa	Sus	Suidae	Artiodactyla	Mammalia
MW974884.1	Circoviridae_2	Porcine circovirus 2 isolate CH-FJ-2020-4, complete genome	Circoviridae	Circovirus	Circovirus porcine2	China	1777	ssDNA(+/-)	FALSE	TRUE	Sus scrofa	9823	Sus scrofa	Sus	Suidae	Artiodactyla	Mammalia
MW974885.1	Circoviridae_2	Porcine circovirus 2 isolate CH-JX-2020-2, complete genome	Circoviridae	Circovirus	Circovirus porcine2	China	1777	ssDNA(+/-)	FALSE	TRUE	Sus scrofa	9823	Sus scrofa	Sus	Suidae	Artiodactyla	Mammalia
MW974886.1	Circoviridae_2	Porcine circovirus 2 isolate CH-GD-2020-3, complete genome	Circoviridae	Circovirus	Circovirus porcine2	China	1777	ssDNA(+/-)	FALSE	TRUE	Sus scrofa	9823	Sus scrofa	Sus	Suidae	Artiodactyla	Mammalia
MW974887.1	Circoviridae_2	Porcine circovirus 2 isolate CH-FJ-2021-1, complete genome	Circoviridae	Circovirus	Circovirus porcine2	China	1777	ssDNA(+/-)	FALSE	TRUE	Sus scrofa	9823	Sus scrofa	Sus	Suidae	Artiodactyla	Mammalia
MW974888.1	Circoviridae_2	Porcine circovirus 2 isolate CH-FJ-2021-2, complete genome	Circoviridae	Circovirus	Circovirus porcine2	China	1777	ssDNA(+/-)	FALSE	TRUE	Sus scrofa	9823	Sus scrofa	Sus	Suidae	Artiodactyla	Mammalia
MW974889.1	Circoviridae_2	Porcine circovirus 2 isolate CH-JX-2020-3, complete genome	Circoviridae	Circovirus	Circovirus porcine2	China	1777	ssDNA(+/-)	FALSE	TRUE	Sus scrofa	9823	Sus scrofa	Sus	Suidae	Artiodactyla	Mammalia
MZ511691.1	Circoviridae_2	Porcine circovirus 2 isolate Kemerovo_Sl_809_2019, complete genome	Circoviridae	Circovirus	Circovirus porcine2	Russia	1767	ssDNA(+/-)	FALSE	TRUE	Sus scrofa	9823	Sus scrofa	Sus	Suidae	Artiodactyla	Mammalia
MZ511692.1	Circoviridae_2	Porcine circovirus 2 isolate Kemerovo_Sl_1405_2019, complete genome	Circoviridae	Circovirus	Circovirus porcine2	Russia	1767	ssDNA(+/-)	FALSE	TRUE	Sus scrofa	9823	Sus scrofa	Sus	Suidae	Artiodactyla	Mammalia
MZ511693.1	Circoviridae_2	Porcine circovirus 2 isolate Kemerovo_Ch_522_2019, complete genome	Circoviridae	Circovirus	Circovirus porcine2	Russia	1767	ssDNA(+/-)	FALSE	TRUE	Sus scrofa	9823	Sus scrofa	Sus	Suidae	Artiodactyla	Mammalia
MZ511694.1	Circoviridae_2	Porcine circovirus 2 isolate Burytia_2018, complete genome	Circoviridae	Circovirus	Circovirus porcine2	Russia	1767	ssDNA(+/-)	FALSE	TRUE	Sus scrofa	9823	Sus scrofa	Sus	Suidae	Artiodactyla	Mammalia
MZ511695.1	Circoviridae_2	Porcine circovirus 2 isolate Vologodskaya_2018, complete genome	Circoviridae	Circovirus	Circovirus porcine2	Russia	1767	ssDNA(+/-)	FALSE	TRUE	Sus scrofa	9823	Sus scrofa	Sus	Suidae	Artiodactyla	Mammalia
MZ511696.1	Circoviridae_2	Porcine circovirus 2 isolate Sverdlovskaya_2018, complete genome	Circoviridae	Circovirus	Circovirus porcine2	Russia	1767	ssDNA(+/-)	FALSE	TRUE	Sus scrofa	9823	Sus scrofa	Sus	Suidae	Artiodactyla	Mammalia
MZ511697.1	Circoviridae_2	Porcine circovirus 2 isolate Smolenskaya_2018, complete genome	Circoviridae	Circovirus	Circovirus porcine2	Russia	1767	ssDNA(+/-)	FALSE	TRUE	Sus scrofa	9823	Sus scrofa	Sus	Suidae	Artiodactyla	Mammalia
MZ511698.1	Circoviridae_2	Porcine circovirus 2 isolate Tomskaya_2018, complete genome	Circoviridae	Circovirus	Circovirus porcine2	Russia	1767	ssDNA(+/-)	FALSE	TRUE	Sus scrofa	9823	Sus scrofa	Sus	Suidae	Artiodactyla	Mammalia
MZ511699.1	Circoviridae_2	Porcine circovirus 2 isolate Ryazanskaya_2020, complete genome	Circoviridae	Circovirus	Circovirus porcine2	Russia	1767	ssDNA(+/-)	FALSE	TRUE	Sus scrofa	9823	Sus scrofa	Sus	Suidae	Artiodactyla	Mammalia
MZ511700.1	Circoviridae_2	Porcine circovirus 2 isolate Belgorod_RA_2018, complete genome	Circoviridae	Circovirus	Circovirus porcine2	Russia	1757	ssDNA(+/-)	FALSE	TRUE	Sus scrofa	9823	Sus scrofa	Sus	Suidae	Artiodactyla	Mammalia
MZ511701.1	Circoviridae_2	Porcine circovirus 2 isolate Moskovskaya_2020, complete genome	Circoviridae	Circovirus	Circovirus porcine2	Russia	1767	ssDNA(+/-)	FALSE	TRUE	Sus scrofa	9823	Sus scrofa	Sus	Suidae	Artiodactyla	Mammalia
MZ511702.1	Circoviridae_2	Porcine circovirus 2 isolate Belgorod_M_2018, complete genome	Circoviridae	Circovirus	Circovirus porcine2	Russia	1767	ssDNA(+/-)	FALSE	TRUE	Sus scrofa	9823	Sus scrofa	Sus	Suidae	Artiodactyla	Mammalia
MZ511703.1	Circoviridae_2	Porcine circovirus 2 isolate Krasnoyarskiy_2018, complete genome	Circoviridae	Circovirus	Circovirus porcine2	Russia	1767	ssDNA(+/-)	FALSE	TRUE	Sus scrofa	9823	Sus scrofa	Sus	Suidae	Artiodactyla	Mammalia
MZ511704.1	Circoviridae_2	Porcine circovirus 2 isolate Kurskaya_2020, complete genome	Circoviridae	Circovirus	Circovirus porcine2	Russia	1767	ssDNA(+/-)	FALSE	TRUE	Sus scrofa	9823	Sus scrofa	Sus	Suidae	Artiodactyla	Mammalia
MZ826142.1	Circoviridae_30	Canine circovirus strain WD-R009/TH2020, complete genome	Circoviridae	Circovirus	Circovirus canine	Thailand	2063	ssDNA(+/-)	FALSE	TRUE	Canis lupus	9612	Canis lupus	Canis	Canidae	Carnivora	Mammalia
MZ826143.1	Circoviridae_30	Canine circovirus strain WD-R010/TH2020, complete genome	Circoviridae	Circovirus	Circovirus canine	Thailand	2063	ssDNA(+/-)	FALSE	TRUE	Canis lupus	9612	Canis lupus	Canis	Canidae	Carnivora	Mammalia
MZ826144.1	Circoviridae_30	Canine circovirus strain WD-R025/TH2020, complete genome	Circoviridae	Circovirus	Circovirus canine	Thailand	2063	ssDNA(+/-)	FALSE	TRUE	Canis lupus	9612	Canis lupus	Canis	Canidae	Carnivora	Mammalia
MZ826145.1	Circoviridae_30	Canine circovirus strain WD-R081/TH2020, complete genome	Circoviridae	Circovirus	Circovirus canine	Thailand	2063	ssDNA(+/-)	FALSE	TRUE	Canis lupus	9612	Canis lupus	Canis	Canidae	Carnivora	Mammalia
MZ826146.1	Circoviridae_30	Canine circovirus strain WD-R103/TH2020, complete genome	Circoviridae	Circovirus	Circovirus canine	Thailand	2063	ssDNA(+/-)	FALSE	TRUE	Canis lupus	9612	Canis lupus	Canis	Canidae	Carnivora	Mammalia
MZ826147.1	Circoviridae_30	Canine circovirus strain WD-H026/TH2020, complete genome	Circoviridae	Circovirus	Circovirus canine	Thailand	2063	ssDNA(+/-)	FALSE	TRUE	Canis lupus	9612	Canis lupus	Canis	Canidae	Carnivora	Mammalia
MZ826148.1	Circoviridae_30	Canine circovirus strain WD-H070/TH2020, complete genome	Circoviridae	Circovirus	Circovirus canine	Thailand	2063	ssDNA(+/-)	FALSE	TRUE	Canis lupus	9612	Canis lupus	Canis	Canidae	Carnivora	Mammalia
OK625288.1	Circoviridae_30	Canine circovirus strain IRN/2019/Dog/292, complete genome	Circoviridae	Circovirus	Circovirus canine	Iran	2063	ssDNA(+/-)	FALSE	TRUE	Canis lupus	9612	Canis lupus	Canis	Canidae	Carnivora	Mammalia
OK625289.1	Circoviridae_30	Canine circovirus strain IRN/2019/Dog/298, complete genome	Circoviridae	Circovirus	Circovirus canine	Iran	2063	ssDNA(+/-)	FALSE	TRUE	Canis lupus	9612	Canis lupus	Canis	Canidae	Carnivora	Mammalia
OK625290.1	Circoviridae_30	Canine circovirus strain IRN/2019/Dog/308, complete genome	Circoviridae	Circovirus	Circovirus canine	Iran	2063	ssDNA(+/-)	FALSE	TRUE	Canis lupus	9612	Canis lupus	Canis	Canidae	Carnivora	Mammalia
OK625291.1	Circoviridae_30	Canine circovirus strain IRN/2019/Dog/496, complete genome	Circoviridae	Circovirus	Circovirus canine	Iran	2063	ssDNA(+/-)	FALSE	TRUE	Canis lupus	9612	Canis lupus	Canis	Canidae	Carnivora	Mammalia
OK625292.1	Circoviridae_30	Canine circovirus strain IRN/2019/Dog/497, complete genome	Circoviridae	Circovirus	Circovirus canine	Iran	2063	ssDNA(+/-)	FALSE	TRUE	Canis lupus	9612	Canis lupus	Canis	Canidae	Carnivora	Mammalia
OK625293.1	Circoviridae_30	Canine circovirus strain IRN/2019/Dog/498, complete genome	Circoviridae	Circovirus	Circovirus canine	Iran	2063	ssDNA(+/-)	FALSE	TRUE	Canis lupus	9612	Canis lupus	Canis	Canidae	Carnivora	Mammalia
OM136006.1	Circoviridae_30	Canine circovirus strain CanineCV4, complete genome	Circoviridae	Circovirus	Circovirus canine	China	2063	ssDNA(+/-)	FALSE	TRUE	Canis lupus	9612	Canis lupus	Canis	Canidae	Carnivora	Mammalia
ON015882.1	Circoviridae_102	Porcine circovirus 3 isolate PCV3_szarvas_2w_4, complete genome	Circoviridae	Circovirus	Circovirus porcine3	Hungary	2000	ssDNA(+/-)	FALSE	TRUE	Sus scrofa	9823	Sus scrofa	Sus	Suidae	Artiodactyla	Mammalia
ON015883.1	Circoviridae_102	Porcine circovirus 3 isolate PCV3_kaba_2w_1, complete genome	Circoviridae	Circovirus	Circovirus porcine3	Hungary	2000	ssDNA(+/-)	FALSE	TRUE	Sus scrofa	9823	Sus scrofa	Sus	Suidae	Artiodactyla	Mammalia
ON015884.1	Circoviridae_102	Porcine circovirus 3 isolate PCV3_S0246_2, complete genome	Circoviridae	Circovirus	Circovirus porcine3	Hungary	2000	ssDNA(+/-)	FALSE	TRUE	Sus scrofa	9823	Sus scrofa	Sus	Suidae	Artiodactyla	Mammalia
ON015885.1	Circoviridae_102	Porcine circovirus 3 isolate PCV3_hodm_4w_14, complete genome	Circoviridae	Circovirus	Circovirus porcine3	Hungary	2000	ssDNA(+/-)	FALSE	TRUE	Sus scrofa	9823	Sus scrofa	Sus	Suidae	Artiodactyla	Mammalia
ON015886.1	Circoviridae_102	Porcine circovirus 3 isolate PCV3_13, complete genome	Circoviridae	Circovirus	Circovirus porcine3	Hungary	2000	ssDNA(+/-)	FALSE	TRUE	Sus scrofa	9823	Sus scrofa	Sus	Suidae	Artiodactyla	Mammalia
ON015887.1	Circoviridae_102	Porcine circovirus 3 isolate PCV3_S0252_5, complete genome	Circoviridae	Circovirus	Circovirus porcine3	Hungary	2000	ssDNA(+/-)	FALSE	TRUE	Sus scrofa	9823	Sus scrofa	Sus	Suidae	Artiodactyla	Mammalia
ON015888.1	Circoviridae_102	Porcine circovirus 3 isolate PCV3_S0146_1, complete genome	Circoviridae	Circovirus	Circovirus porcine3	Hungary	2000	ssDNA(+/-)	FALSE	TRUE	Sus scrofa	9823	Sus scrofa	Sus	Suidae	Artiodactyla	Mammalia
ON015889.1	Circoviridae_102	Porcine circovirus 3 isolate PCV3_somogyt_gilt_77, complete genome	Circoviridae	Circovirus	Circovirus porcine3	Hungary	2000	ssDNA(+/-)	FALSE	TRUE	Sus scrofa	9823	Sus scrofa	Sus	Suidae	Artiodactyla	Mammalia
ON015890.1	Circoviridae_102	Porcine circovirus 3 isolate PCV3_S0952, complete genome	Circoviridae	Circovirus	Circovirus porcine3	Hungary	2000	ssDNA(+/-)	FALSE	TRUE	Sus scrofa	9823	Sus scrofa	Sus	Suidae	Artiodactyla	Mammalia
ON922895.1	Circoviridae_30	Canine circovirus strain 356, complete genome	Circoviridae	Circovirus	Circovirus canine	China	2063	ssDNA(+/-)	FALSE	TRUE	Canis lupus	9612	Canis lupus	Canis	Canidae	Carnivora	Mammalia
ON922896.1	Circoviridae_30	Canine circovirus strain 109, complete genome	Circoviridae	Circovirus	Circovirus canine	China	2063	ssDNA(+/-)	FALSE	TRUE	Canis lupus	9612	Canis lupus	Canis	Canidae	Carnivora	Mammalia
ON922897.1	Circoviridae_30	Canine circovirus strain 313, complete genome	Circoviridae	Circovirus	Circovirus canine	China	2063	ssDNA(+/-)	FALSE	TRUE	Canis lupus	9612	Canis lupus	Canis	Canidae	Carnivora	Mammalia
ON922898.1	Circoviridae_30	Canine circovirus strain 32, complete genome	Circoviridae	Circovirus	Circovirus canine	China	2063	ssDNA(+/-)	FALSE	TRUE	Canis lupus	9612	Canis lupus	Canis	Canidae	Carnivora	Mammalia
ON922899.1	Circoviridae_30	Canine circovirus strain 212, complete genome	Circoviridae	Circovirus	Circovirus canine	China	2063	ssDNA(+/-)	FALSE	TRUE	Canis lupus	9612	Canis lupus	Canis	Canidae	Carnivora	Mammalia
ON922900.1	Circoviridae_30	Canine circovirus strain 284, complete genome	Circoviridae	Circovirus	Circovirus canine	China	2063	ssDNA(+/-)	FALSE	TRUE	Canis lupus	9612	Canis lupus	Canis	Canidae	Carnivora	Mammalia
ON922901.1	Circoviridae_30	Canine circovirus strain 266, complete genome	Circoviridae	Circovirus	Circovirus canine	China	2063	ssDNA(+/-)	FALSE	TRUE	Canis lupus	9612	Canis lupus	Canis	Canidae	Carnivora	Mammalia
ON922902.1	Circoviridae_30	Canine circovirus strain 352, complete genome	Circoviridae	Circovirus	Circovirus canine	China	2063	ssDNA(+/-)	FALSE	TRUE	Canis lupus	9612	Canis lupus	Canis	Canidae	Carnivora	Mammalia
ON922903.1	Circoviridae_30	Canine circovirus strain 44, complete genome	Circoviridae	Circovirus	Circovirus canine	China	2063	ssDNA(+/-)	FALSE	TRUE	Canis lupus	9612	Canis lupus	Canis	Canidae	Carnivora	Mammalia
ON937576.1	Circoviridae_204	Porcine circovirus 4 strain HN-Dog, complete genome	Circoviridae	Circovirus	Circovirus porcine4	China	1770	ssDNA(+/-)	FALSE	TRUE	Canis lupus	9612	Canis lupus	Canis	Canidae	Carnivora	Mammalia
OP455989.1	Circoviridae_2	Porcine circovirus 2 isolate 33/MIB/2021, complete genome	Circoviridae	Circovirus	Circovirus porcine2	India	1767	ssDNA(+/-)	FALSE	TRUE	Sus scrofa	9823	Sus scrofa	Sus	Suidae	Artiodactyla	Mammalia
OP455990.1	Circoviridae_2	Porcine circovirus 2 isolate 47/MIB/2021, complete genome	Circoviridae	Circovirus	Circovirus porcine2	India	1767	ssDNA(+/-)	FALSE	TRUE	Sus scrofa	9823	Sus scrofa	Sus	Suidae	Artiodactyla	Mammalia
OP455991.1	Circoviridae_2	Porcine circovirus 2 isolate 78/MIB/2021, complete genome	Circoviridae	Circovirus	Circovirus porcine2	India	1767	ssDNA(+/-)	FALSE	TRUE	Sus scrofa	9823	Sus scrofa	Sus	Suidae	Artiodactyla	Mammalia
OP455992.1	Circoviridae_2	Porcine circovirus 2 isolate 118/MIB/2021, complete genome	Circoviridae	Circovirus	Circovirus porcine2	India	1767	ssDNA(+/-)	FALSE	TRUE	Sus scrofa	9823	Sus scrofa	Sus	Suidae	Artiodactyla	Mammalia
OP455993.1	Circoviridae_2	Porcine circovirus 2 isolate 122/MIB/2021, complete genome	Circoviridae	Circovirus	Circovirus porcine2	India	1767	ssDNA(+/-)	FALSE	TRUE	Sus scrofa	9823	Sus scrofa	Sus	Suidae	Artiodactyla	Mammalia
OP455995.1	Circoviridae_2	Porcine circovirus 2 isolate 128/MIB/2021, complete genome	Circoviridae	Circovirus	Circovirus porcine2	India	1767	ssDNA(+/-)	FALSE	TRUE	Sus scrofa	9823	Sus scrofa	Sus	Suidae	Artiodactyla	Mammalia
OP455996.1	Circoviridae_2	Porcine circovirus 2 isolate 146/MIB/2021, complete genome	Circoviridae	Circovirus	Circovirus porcine2	India	1767	ssDNA(+/-)	FALSE	TRUE	Sus scrofa	9823	Sus scrofa	Sus	Suidae	Artiodactyla	Mammalia
OP455997.1	Circoviridae_2	Porcine circovirus 2 isolate 248/MIB/2021, complete genome	Circoviridae	Circovirus	Circovirus porcine2	India	1767	ssDNA(+/-)	FALSE	TRUE	Sus scrofa	9823	Sus scrofa	Sus	Suidae	Artiodactyla	Mammalia
OP455998.1	Circoviridae_2	Porcine circovirus 2 isolate 256/MIB/2021, complete genome	Circoviridae	Circovirus	Circovirus porcine2	India	1767	ssDNA(+/-)	FALSE	TRUE	Sus scrofa	9823	Sus scrofa	Sus	Suidae	Artiodactyla	Mammalia
OP575971.1	Circoviridae_30	Canine circovirus isolate SH-1/2022, complete genome	Circoviridae	Circovirus	Circovirus canine	China	2063	ssDNA(+/-)	FALSE	TRUE	Canis lupus	9612	Canis lupus	Canis	Canidae	Carnivora	Mammalia
OP575972.1	Circoviridae_30	Canine circovirus isolate SH-2/2022, complete genome	Circoviridae	Circovirus	Circovirus canine	China	2063	ssDNA(+/-)	FALSE	TRUE	Canis lupus	9612	Canis lupus	Canis	Canidae	Carnivora	Mammalia
OP575973.1	Circoviridae_30	Canine circovirus isolate SH-3/2022, complete genome	Circoviridae	Circovirus	Circovirus canine	China	2063	ssDNA(+/-)	FALSE	TRUE	Canis lupus	9612	Canis lupus	Canis	Canidae	Carnivora	Mammalia
OP575974.1	Circoviridae_30	Canine circovirus isolate GZ-1/2022, complete genome	Circoviridae	Circovirus	Circovirus canine	China	2063	ssDNA(+/-)	FALSE	TRUE	Canis lupus	9612	Canis lupus	Canis	Canidae	Carnivora	Mammalia
OP575975.1	Circoviridae_30	Canine circovirus isolate GZ-2/2022, complete genome	Circoviridae	Circovirus	Circovirus canine	China	2063	ssDNA(+/-)	FALSE	TRUE	Canis lupus	9612	Canis lupus	Canis	Canidae	Carnivora	Mammalia
OP575976.1	Circoviridae_30	Canine circovirus isolate GZ-3/2022, complete genome	Circoviridae	Circovirus	Circovirus canine	China	2063	ssDNA(+/-)	FALSE	TRUE	Canis lupus	9612	Canis lupus	Canis	Canidae	Carnivora	Mammalia
OP575977.1	Circoviridae_30	Canine circovirus isolate GZ-4/2022, complete genome	Circoviridae	Circovirus	Circovirus canine	China	2063	ssDNA(+/-)	FALSE	TRUE	Canis lupus	9612	Canis lupus	Canis	Canidae	Carnivora	Mammalia
OP575978.1	Circoviridae_30	Canine circovirus isolate GZ-5/2022, complete genome	Circoviridae	Circovirus	Circovirus canine	China	2063	ssDNA(+/-)	FALSE	TRUE	Canis lupus	9612	Canis lupus	Canis	Canidae	Carnivora	Mammalia
OP575979.1	Circoviridae_30	Canine circovirus isolate GZ-6/2022, complete genome	Circoviridae	Circovirus	Circovirus canine	China	2063	ssDNA(+/-)	FALSE	TRUE	Canis lupus	9612	Canis lupus	Canis	Canidae	Carnivora	Mammalia
OP575980.1	Circoviridae_30	Canine circovirus isolate GZ-7/2022, complete genome	Circoviridae	Circovirus	Circovirus canine	China	2063	ssDNA(+/-)	FALSE	TRUE	Canis lupus	9612	Canis lupus	Canis	Canidae	Carnivora	Mammalia
OP575981.1	Circoviridae_30	Canine circovirus isolate GZ-8/2022, complete genome	Circoviridae	Circovirus	Circovirus canine	China	2063	ssDNA(+/-)	FALSE	TRUE	Canis lupus	9612	Canis lupus	Canis	Canidae	Carnivora	Mammalia
OP575983.1	Circoviridae_30	Canine circovirus isolate FS-1/2022, complete genome	Circoviridae	Circovirus	Circovirus canine	China	2063	ssDNA(+/-)	FALSE	TRUE	Canis lupus	9612	Canis lupus	Canis	Canidae	Carnivora	Mammalia
OP575984.1	Circoviridae_30	Canine circovirus isolate FS-2/2022, complete genome	Circoviridae	Circovirus	Circovirus canine	China	2063	ssDNA(+/-)	FALSE	TRUE	Canis lupus	9612	Canis lupus	Canis	Canidae	Carnivora	Mammalia
OP575985.1	Circoviridae_30	Canine circovirus isolate FS-3/2022, complete genome	Circoviridae	Circovirus	Circovirus canine	China	2063	ssDNA(+/-)	FALSE	TRUE	Canis lupus	9612	Canis lupus	Canis	Canidae	Carnivora	Mammalia
OP948894.1	Circoviridae_204	Porcine circovirus 4 strain SCABTC-Dog2022, complete genome	Circoviridae	Circovirus	Circovirus porcine4	China	1770	ssDNA(+/-)	FALSE	TRUE	Canis lupus	9612	Canis lupus	Canis	Canidae	Carnivora	Mammalia
OQ198052.1	Circoviridae_30	MAG: Canine circovirus isolate CircoviridaeDogfe444C1 genomic sequence	Circoviridae	Circovirus	Circovirus canine	China	2054	ssDNA(+/-)	FALSE	TRUE	Canis lupus	9612	Canis lupus	Canis	Canidae	Carnivora	Mammalia
OQ198053.1	Circoviridae_754	MAG: Canine circovirus isolate CircoviridaeDogfe440C1 genomic sequence	Circoviridae	Circovirus	Circovirus canine	China	2030	ssDNA(+/-)	FALSE	TRUE	Canis lupus	9612	Canis lupus	Canis	Canidae	Carnivora	Mammalia
OQ198055.1	Circoviridae_30	MAG: Canine circovirus isolate CircoviridaeDogfe426C1 genomic sequence	Circoviridae	Circovirus	Circovirus canine	China	2063	ssDNA(+/-)	FALSE	TRUE	Canis lupus	9612	Canis lupus	Canis	Canidae	Carnivora	Mammalia
OQ198056.1	Circoviridae_816	MAG: Canine circovirus isolate CircoviridaeDogfe411C1 genomic sequence	Circoviridae	Circovirus	Circovirus canine	China	2525	ssDNA(+/-)	FALSE	TRUE	Canis lupus	9612	Canis lupus	Canis	Canidae	Carnivora	Mammalia
OQ198057.1	Circoviridae_30	MAG: Canine circovirus isolate CircoviridaeDogfe402C1 genomic sequence	Circoviridae	Circovirus	Circovirus canine	China	2063	ssDNA(+/-)	FALSE	TRUE	Canis lupus	9612	Canis lupus	Canis	Canidae	Carnivora	Mammalia
OQ198058.1	Circoviridae_30	MAG: Canine circovirus isolate CircoviridaeDogfe392C1 genomic sequence	Circoviridae	Circovirus	Circovirus canine	China	2064	ssDNA(+/-)	FALSE	TRUE	Canis lupus	9612	Canis lupus	Canis	Canidae	Carnivora	Mammalia
OQ198061.1	Circoviridae_817	MAG: Canine circovirus isolate CircoviridaeDogfe383C2 genomic sequence	Circoviridae	Circovirus	Circovirus canine	China	1771	ssDNA(+/-)	FALSE	TRUE	Canis lupus	9612	Canis lupus	Canis	Canidae	Carnivora	Mammalia
OQ198062.1	Circoviridae_818	MAG: Canine circovirus isolate CircoviridaeDogfe381C2 genomic sequence	Circoviridae	Circovirus	Circovirus canine	China	4353	ssDNA(+/-)	FALSE	TRUE	Canis lupus	9612	Canis lupus	Canis	Canidae	Carnivora	Mammalia
OQ198063.1	Circoviridae_817	MAG: Canine circovirus isolate CircoviridaeDogfe372C1 genomic sequence	Circoviridae	Circovirus	Circovirus canine	China	1771	ssDNA(+/-)	FALSE	TRUE	Canis lupus	9612	Canis lupus	Canis	Canidae	Carnivora	Mammalia
OQ198064.1	Circoviridae_817	MAG: Canine circovirus isolate CircoviridaeDogfe362C1 genomic sequence	Circoviridae	Circovirus	Circovirus canine	China	1785	ssDNA(+/-)	FALSE	TRUE	Canis lupus	9612	Canis lupus	Canis	Canidae	Carnivora	Mammalia
OQ198066.1	Circoviridae_819	MAG: Canine circovirus isolate CircoviridaeDogfe356C1 genomic sequence	Circoviridae	Circovirus	Circovirus canine	China	4105	ssDNA(+/-)	FALSE	TRUE	Canis lupus	9612	Canis lupus	Canis	Canidae	Carnivora	Mammalia
OQ198070.1	Circoviridae_818	MAG: Canine circovirus isolate CircoviridaeDogfe317C1 genomic sequence	Circoviridae	Circovirus	Circovirus canine	China	4354	ssDNA(+/-)	FALSE	TRUE	Canis lupus	9612	Canis lupus	Canis	Canidae	Carnivora	Mammalia
OQ198229.1	Circoviridae_820	MAG: Canine circovirus isolate CircoviridaeDogfe341C5 genomic sequence, sequence	Circoviridae	Circovirus	Circovirus canine	China	4012	ssDNA(+/-)	FALSE	TRUE	Canis lupus	9612	Canis lupus	Canis	Canidae	Carnivora	Mammalia
OQ198230.1	Circoviridae_821	MAG: Canine circovirus isolate CircoviridaeDogfe336C3 genomic sequence, sequence	Circoviridae	Circovirus	Circovirus canine	China	2080	ssDNA(+/-)	FALSE	TRUE	Canis lupus	9612	Canis lupus	Canis	Canidae	Carnivora	Mammalia
OQ262862.1	Circoviridae_30	Canine circovirus isolate 12, complete genome	Circoviridae	Circovirus	Circovirus canine	Namibia	2063	ssDNA(+/-)	FALSE	TRUE	Canis lupus	9612	Canis lupus	Canis	Canidae	Carnivora	Mammalia
OQ262863.1	Circoviridae_30	Canine circovirus isolate 133, complete genome	Circoviridae	Circovirus	Circovirus canine	Namibia	2063	ssDNA(+/-)	FALSE	TRUE	Canis lupus	9612	Canis lupus	Canis	Canidae	Carnivora	Mammalia
OQ262864.1	Circoviridae_30	Canine circovirus isolate 161, complete genome	Circoviridae	Circovirus	Circovirus canine	Namibia	2063	ssDNA(+/-)	FALSE	TRUE	Canis lupus	9612	Canis lupus	Canis	Canidae	Carnivora	Mammalia
OQ262865.1	Circoviridae_30	Canine circovirus isolate 170, complete genome	Circoviridae	Circovirus	Circovirus canine	Namibia	2063	ssDNA(+/-)	FALSE	TRUE	Canis lupus	9612	Canis lupus	Canis	Canidae	Carnivora	Mammalia
OQ262866.1	Circoviridae_30	Canine circovirus isolate 175, complete genome	Circoviridae	Circovirus	Circovirus canine	Namibia	2063	ssDNA(+/-)	FALSE	TRUE	Canis lupus	9612	Canis lupus	Canis	Canidae	Carnivora	Mammalia
OQ262867.1	Circoviridae_30	Canine circovirus isolate 180, complete genome	Circoviridae	Circovirus	Circovirus canine	Namibia	2063	ssDNA(+/-)	FALSE	TRUE	Canis lupus	9612	Canis lupus	Canis	Canidae	Carnivora	Mammalia
OQ262868.1	Circoviridae_30	Canine circovirus isolate 182, complete genome	Circoviridae	Circovirus	Circovirus canine	Namibia	2063	ssDNA(+/-)	FALSE	TRUE	Canis lupus	9612	Canis lupus	Canis	Canidae	Carnivora	Mammalia
OQ262869.1	Circoviridae_30	Canine circovirus isolate 196, complete genome	Circoviridae	Circovirus	Circovirus canine	Namibia	2063	ssDNA(+/-)	FALSE	TRUE	Canis lupus	9612	Canis lupus	Canis	Canidae	Carnivora	Mammalia
OQ262870.1	Circoviridae_30	Canine circovirus isolate 206, complete genome	Circoviridae	Circovirus	Circovirus canine	Namibia	2063	ssDNA(+/-)	FALSE	TRUE	Canis lupus	9612	Canis lupus	Canis	Canidae	Carnivora	Mammalia
OQ262871.1	Circoviridae_30	Canine circovirus isolate 207, complete genome	Circoviridae	Circovirus	Circovirus canine	Namibia	2063	ssDNA(+/-)	FALSE	TRUE	Canis lupus	9612	Canis lupus	Canis	Canidae	Carnivora	Mammalia
OQ262872.1	Circoviridae_30	Canine circovirus isolate 216, complete genome	Circoviridae	Circovirus	Circovirus canine	Namibia	2063	ssDNA(+/-)	FALSE	TRUE	Canis lupus	9612	Canis lupus	Canis	Canidae	Carnivora	Mammalia
OQ262873.1	Circoviridae_30	Canine circovirus isolate 256, complete genome	Circoviridae	Circovirus	Circovirus canine	Namibia	2063	ssDNA(+/-)	FALSE	TRUE	Canis lupus	9612	Canis lupus	Canis	Canidae	Carnivora	Mammalia
OQ262874.1	Circoviridae_30	Canine circovirus isolate 257, complete genome	Circoviridae	Circovirus	Circovirus canine	Namibia	2063	ssDNA(+/-)	FALSE	TRUE	Canis lupus	9612	Canis lupus	Canis	Canidae	Carnivora	Mammalia
OQ262875.1	Circoviridae_30	Canine circovirus isolate 270, complete genome	Circoviridae	Circovirus	Circovirus canine	Namibia	2063	ssDNA(+/-)	FALSE	TRUE	Canis lupus	9612	Canis lupus	Canis	Canidae	Carnivora	Mammalia
OQ262876.1	Circoviridae_30	Canine circovirus isolate 284, complete genome	Circoviridae	Circovirus	Circovirus canine	Namibia	2063	ssDNA(+/-)	FALSE	TRUE	Canis lupus	9612	Canis lupus	Canis	Canidae	Carnivora	Mammalia
OQ262877.1	Circoviridae_30	Canine circovirus isolate 358, complete genome	Circoviridae	Circovirus	Circovirus canine	Namibia	2063	ssDNA(+/-)	FALSE	TRUE	Canis lupus	9612	Canis lupus	Canis	Canidae	Carnivora	Mammalia
OQ262878.1	Circoviridae_30	Canine circovirus isolate 415, complete genome	Circoviridae	Circovirus	Circovirus canine	Namibia	2063	ssDNA(+/-)	FALSE	TRUE	Canis lupus	9612	Canis lupus	Canis	Canidae	Carnivora	Mammalia
OQ262879.1	Circoviridae_30	Canine circovirus isolate 426, complete genome	Circoviridae	Circovirus	Circovirus canine	Namibia	2063	ssDNA(+/-)	FALSE	TRUE	Canis lupus	9612	Canis lupus	Canis	Canidae	Carnivora	Mammalia
OQ262880.1	Circoviridae_30	Canine circovirus isolate 590, complete genome	Circoviridae	Circovirus	Circovirus canine	Namibia	2063	ssDNA(+/-)	FALSE	TRUE	Canis lupus	9612	Canis lupus	Canis	Canidae	Carnivora	Mammalia
OQ262881.1	Circoviridae_30	Canine circovirus isolate 595, complete genome	Circoviridae	Circovirus	Circovirus canine	Namibia	2063	ssDNA(+/-)	FALSE	TRUE	Canis lupus	9612	Canis lupus	Canis	Canidae	Carnivora	Mammalia
OQ262887.1	Circoviridae_30	Canine circovirus isolate 723, complete genome	Circoviridae	Circovirus	Circovirus canine	Namibia	2063	ssDNA(+/-)	FALSE	TRUE	Canis lupus	9612	Canis lupus	Canis	Canidae	Carnivora	Mammalia
OQ262888.1	Circoviridae_30	Canine circovirus isolate 716, complete genome	Circoviridae	Circovirus	Circovirus canine	Namibia	2063	ssDNA(+/-)	FALSE	TRUE	Canis lupus	9612	Canis lupus	Canis	Canidae	Carnivora	Mammalia
OQ262889.1	Circoviridae_30	Canine circovirus isolate 715, complete genome	Circoviridae	Circovirus	Circovirus canine	Namibia	2063	ssDNA(+/-)	FALSE	TRUE	Canis lupus	9612	Canis lupus	Canis	Canidae	Carnivora	Mammalia
OQ262890.1	Circoviridae_30	Canine circovirus isolate 686, complete genome	Circoviridae	Circovirus	Circovirus canine	Namibia	2063	ssDNA(+/-)	FALSE	TRUE	Canis lupus	9612	Canis lupus	Canis	Canidae	Carnivora	Mammalia
OQ262891.1	Circoviridae_30	Canine circovirus isolate 734, complete genome	Circoviridae	Circovirus	Circovirus canine	Namibia	2063	ssDNA(+/-)	FALSE	TRUE	Canis lupus	9612	Canis lupus	Canis	Canidae	Carnivora	Mammalia
OQ377115.1	Circoviridae_30	Canine circovirus isolate MED_23, complete genome	Circoviridae	Circovirus	Circovirus canine	Colombia	2062	ssDNA(+/-)	FALSE	TRUE	Canis lupus	9612	Canis lupus	Canis	Canidae	Carnivora	Mammalia
OQ377116.1	Circoviridae_30	Canine circovirus isolate MED_24, complete genome	Circoviridae	Circovirus	Circovirus canine	Colombia	2062	ssDNA(+/-)	FALSE	TRUE	Canis lupus	9612	Canis lupus	Canis	Canidae	Carnivora	Mammalia
OQ377117.1	Circoviridae_30	Canine circovirus isolate MED_25, complete genome	Circoviridae	Circovirus	Circovirus canine	Colombia	2062	ssDNA(+/-)	FALSE	TRUE	Canis lupus	9612	Canis lupus	Canis	Canidae	Carnivora	Mammalia
JN836553.1	Arteriviridae_1	Porcine reproductive and respiratory syndrome virus strain SCwhn09CD, complete genome	Arteriviridae	Betaarterivirus	Betaarterivirus suid 2	China	15329	ssRNA(+)	FALSE	FALSE	Sus scrofa	9823	Sus scrofa	Sus	Suidae	Artiodactyla	Mammalia
KM514315.1	Arteriviridae_1	Porcine reproductive and respiratory syndrome virus isolate PRRSV-2_Hungary_102_2012, complete genome	Arteriviridae	Betaarterivirus	Betaarterivirus suid 2	Hungary	15383	ssRNA(+)	FALSE	FALSE	Sus scrofa	9823	Sus scrofa	Sus	Suidae	Artiodactyla	Mammalia
KT159248.1	Arteriviridae_2	Porcine reproductive and respiratory syndrome virus strain 13V091, complete genome	Arteriviridae	Betaarterivirus	Betaarterivirus suid 2	Belgium	15033	ssRNA(+)	FALSE	FALSE	Sus scrofa	9823	Sus scrofa	Sus	Suidae	Artiodactyla	Mammalia
KT326148.1	Arteriviridae_2	Porcine reproductive and respiratory syndrome virus isolate AUT13-883, complete genome	Arteriviridae	Betaarterivirus	Betaarterivirus suid 2	Austria	15095	ssRNA(+)	FALSE	FALSE	Sus scrofa	9823	Sus scrofa	Sus	Suidae	Artiodactyla	Mammalia
KT334375.1	Arteriviridae_2	Porcine reproductive and respiratory syndrome virus strain AUT14-440, complete genome	Arteriviridae	Betaarterivirus	Betaarterivirus suid 2	Austria	15022	ssRNA(+)	FALSE	FALSE	Sus scrofa	9823	Sus scrofa	Sus	Suidae	Artiodactyla	Mammalia
KX622783.1	Arteriviridae_2	Porcine reproductive and respiratory syndrome virus isolate IVI-1173, complete genome	Arteriviridae	Betaarterivirus	Betaarterivirus suid 2	Switzerland	15086	ssRNA(+)	FALSE	FALSE	Sus scrofa	9823	Sus scrofa	Sus	Suidae	Artiodactyla	Mammalia
KX650082.1	Arteriviridae_1	Porcine reproductive and respiratory syndrome virus isolate RVB-581, complete genome	Arteriviridae	Betaarterivirus	Betaarterivirus suid 2	China	15341	ssRNA(+)	FALSE	FALSE	Sus scrofa	9823	Sus scrofa	Sus	Suidae	Artiodactyla	Mammalia
KX668221.1	Arteriviridae_15	Porcine reproductive and respiratory syndrome virus isolate WestSib13, complete genome	Arteriviridae	Betaarterivirus	Betaarterivirus suid 2	Russia	15049	ssRNA(+)	FALSE	FALSE	Sus scrofa	9823	Sus scrofa	Sus	Suidae	Artiodactyla	Mammalia
MH324400.1	Arteriviridae_1	Porcine reproductive and respiratory syndrome virus strain SCya17, complete genome	Arteriviridae	Betaarterivirus	Betaarterivirus suid 2	China	15315	ssRNA(+)	FALSE	FALSE	Sus scrofa	9823	Sus scrofa	Sus	Suidae	Artiodactyla	Mammalia
MH463455.1	Arteriviridae_2	Porcine reproductive and respiratory syndrome virus 1 isolate HU18755/2016, complete genome	Arteriviridae	Betaarterivirus	Betaarterivirus suid 1	Hungary	15000	ssRNA(+)	FALSE	FALSE	Sus scrofa	9823	Sus scrofa	Sus	Suidae	Artiodactyla	Mammalia
MH463456.1	Arteriviridae_2	Porcine reproductive and respiratory syndrome virus 1 isolate HU18861/2016, complete genome	Arteriviridae	Betaarterivirus	Betaarterivirus suid 1	Hungary	15069	ssRNA(+)	FALSE	FALSE	Sus scrofa	9823	Sus scrofa	Sus	Suidae	Artiodactyla	Mammalia
MH463457.1	Arteriviridae_2	Porcine reproductive and respiratory syndrome virus 1 isolate HU19401/2016, complete genome	Arteriviridae	Betaarterivirus	Betaarterivirus suid 1	Hungary	15111	ssRNA(+)	FALSE	FALSE	Sus scrofa	9823	Sus scrofa	Sus	Suidae	Artiodactyla	Mammalia
MH463458.1	Arteriviridae_2	Porcine reproductive and respiratory syndrome virus 1 isolate HU19483/2016, complete genome	Arteriviridae	Betaarterivirus	Betaarterivirus suid 1	Hungary	15103	ssRNA(+)	FALSE	FALSE	Sus scrofa	9823	Sus scrofa	Sus	Suidae	Artiodactyla	Mammalia
MH463459.1	Arteriviridae_2	Porcine reproductive and respiratory syndrome virus 1 isolate HU24924/2016, complete genome	Arteriviridae	Betaarterivirus	Betaarterivirus suid 1	Hungary	15113	ssRNA(+)	FALSE	FALSE	Sus scrofa	9823	Sus scrofa	Sus	Suidae	Artiodactyla	Mammalia
MN242825.1	Arteriviridae_2	Porcine reproductive and respiratory syndrome virus strain NPUST-2789-3W-2, complete genome	Arteriviridae	Betaarterivirus	Betaarterivirus suid 2	Taiwan	15111	ssRNA(+)	FALSE	FALSE	Sus scrofa	9823	Sus scrofa	Sus	Suidae	Artiodactyla	Mammalia
MT000052.1	Arteriviridae_2	Porcine reproductive and respiratory syndrome virus isolate AUT15-33, complete genome	Arteriviridae	Betaarterivirus	Betaarterivirus suid 2	Austria	15103	ssRNA(+)	FALSE	FALSE	Sus scrofa	9823	Sus scrofa	Sus	Suidae	Artiodactyla	Mammalia
MT008024.1	Arteriviridae_22	Porcine reproductive and respiratory syndrome virus 1 strain Tyu16, complete genome	Arteriviridae	Betaarterivirus	Betaarterivirus suid 1	Russia	14941	ssRNA(+)	FALSE	FALSE	Sus scrofa	9823	Sus scrofa	Sus	Suidae	Artiodactyla	Mammalia
MT036897.1	Arteriviridae_1	UNVERIFIED: Porcine reproductive and respiratory syndrome virus isolate FS-GD-02_FoShan_Guangdong_2016.01 genomic sequence, sequence	Arteriviridae	Betaarterivirus	Betaarterivirus suid 2	China	15024	ssRNA(+)	FALSE	FALSE	Sus scrofa	9823	Sus scrofa	Sus	Suidae	Artiodactyla	Mammalia
OL963961.1	Arteriviridae_1	Porcine reproductive and respiratory syndrome virus isolate D18-046927, complete genome	Arteriviridae	Betaarterivirus	Betaarterivirus suid 2	USA	15150	ssRNA(+)	FALSE	FALSE	Sus scrofa	9823	Sus scrofa	Sus	Suidae	Artiodactyla	Mammalia
OL963962.1	Arteriviridae_1	Porcine reproductive and respiratory syndrome virus isolate D20-003114, complete genome	Arteriviridae	Betaarterivirus	Betaarterivirus suid 2	USA	15123	ssRNA(+)	FALSE	FALSE	Sus scrofa	9823	Sus scrofa	Sus	Suidae	Artiodactyla	Mammalia
OL963963.1	Arteriviridae_1	Porcine reproductive and respiratory syndrome virus isolate D20-017910, complete genome	Arteriviridae	Betaarterivirus	Betaarterivirus suid 2	USA	15159	ssRNA(+)	FALSE	FALSE	Sus scrofa	9823	Sus scrofa	Sus	Suidae	Artiodactyla	Mammalia
OL963964.1	Arteriviridae_1	Porcine reproductive and respiratory syndrome virus isolate D20-020320, complete genome	Arteriviridae	Betaarterivirus	Betaarterivirus suid 2	USA	15098	ssRNA(+)	FALSE	FALSE	Sus scrofa	9823	Sus scrofa	Sus	Suidae	Artiodactyla	Mammalia
OL963965.1	Arteriviridae_1	Porcine reproductive and respiratory syndrome virus isolate D20-034318, complete genome	Arteriviridae	Betaarterivirus	Betaarterivirus suid 2	USA	15054	ssRNA(+)	FALSE	FALSE	Sus scrofa	9823	Sus scrofa	Sus	Suidae	Artiodactyla	Mammalia
OL963966.1	Arteriviridae_1	Porcine reproductive and respiratory syndrome virus isolate D20-038994, complete genome	Arteriviridae	Betaarterivirus	Betaarterivirus suid 2	USA	15123	ssRNA(+)	FALSE	FALSE	Sus scrofa	9823	Sus scrofa	Sus	Suidae	Artiodactyla	Mammalia
OL963967.1	Arteriviridae_1	Porcine reproductive and respiratory syndrome virus isolate D20-039022, complete genome	Arteriviridae	Betaarterivirus	Betaarterivirus suid 2	USA	15130	ssRNA(+)	FALSE	FALSE	Sus scrofa	9823	Sus scrofa	Sus	Suidae	Artiodactyla	Mammalia
OL963968.1	Arteriviridae_1	Porcine reproductive and respiratory syndrome virus isolate D20-039770, complete genome	Arteriviridae	Betaarterivirus	Betaarterivirus suid 2	USA	15130	ssRNA(+)	FALSE	FALSE	Sus scrofa	9823	Sus scrofa	Sus	Suidae	Artiodactyla	Mammalia
OL963969.1	Arteriviridae_1	Porcine reproductive and respiratory syndrome virus isolate D20-040200, complete genome	Arteriviridae	Betaarterivirus	Betaarterivirus suid 2	USA	15136	ssRNA(+)	FALSE	FALSE	Sus scrofa	9823	Sus scrofa	Sus	Suidae	Artiodactyla	Mammalia
OL963970.1	Arteriviridae_1	Porcine reproductive and respiratory syndrome virus isolate D20-040646, complete genome	Arteriviridae	Betaarterivirus	Betaarterivirus suid 2	USA	15106	ssRNA(+)	FALSE	FALSE	Sus scrofa	9823	Sus scrofa	Sus	Suidae	Artiodactyla	Mammalia
OL963971.1	Arteriviridae_1	Porcine reproductive and respiratory syndrome virus isolate D20-040878, complete genome	Arteriviridae	Betaarterivirus	Betaarterivirus suid 2	USA	15121	ssRNA(+)	FALSE	FALSE	Sus scrofa	9823	Sus scrofa	Sus	Suidae	Artiodactyla	Mammalia
OL963972.1	Arteriviridae_1	Porcine reproductive and respiratory syndrome virus isolate D20-041505, complete genome	Arteriviridae	Betaarterivirus	Betaarterivirus suid 2	USA	15194	ssRNA(+)	FALSE	FALSE	Sus scrofa	9823	Sus scrofa	Sus	Suidae	Artiodactyla	Mammalia
OL963973.1	Arteriviridae_1	Porcine reproductive and respiratory syndrome virus isolate D20-041921, complete genome	Arteriviridae	Betaarterivirus	Betaarterivirus suid 2	USA	15143	ssRNA(+)	FALSE	FALSE	Sus scrofa	9823	Sus scrofa	Sus	Suidae	Artiodactyla	Mammalia
OL963974.1	Arteriviridae_1	Porcine reproductive and respiratory syndrome virus isolate D20-043888, complete genome	Arteriviridae	Betaarterivirus	Betaarterivirus suid 2	USA	15054	ssRNA(+)	FALSE	FALSE	Sus scrofa	9823	Sus scrofa	Sus	Suidae	Artiodactyla	Mammalia
OL963975.1	Arteriviridae_1	Porcine reproductive and respiratory syndrome virus isolate D21-003704, complete genome	Arteriviridae	Betaarterivirus	Betaarterivirus suid 2	USA	15141	ssRNA(+)	FALSE	FALSE	Sus scrofa	9823	Sus scrofa	Sus	Suidae	Artiodactyla	Mammalia
OL963976.1	Arteriviridae_1	Porcine reproductive and respiratory syndrome virus isolate D21-004456, complete genome	Arteriviridae	Betaarterivirus	Betaarterivirus suid 2	USA	15078	ssRNA(+)	FALSE	FALSE	Sus scrofa	9823	Sus scrofa	Sus	Suidae	Artiodactyla	Mammalia
OL963977.1	Arteriviridae_1	Porcine reproductive and respiratory syndrome virus isolate D21-009416, complete genome	Arteriviridae	Betaarterivirus	Betaarterivirus suid 2	USA	15138	ssRNA(+)	FALSE	FALSE	Sus scrofa	9823	Sus scrofa	Sus	Suidae	Artiodactyla	Mammalia
OL963978.1	Arteriviridae_1	Porcine reproductive and respiratory syndrome virus isolate D21-013244, complete genome	Arteriviridae	Betaarterivirus	Betaarterivirus suid 2	USA	15123	ssRNA(+)	FALSE	FALSE	Sus scrofa	9823	Sus scrofa	Sus	Suidae	Artiodactyla	Mammalia
OL963979.1	Arteriviridae_1	Porcine reproductive and respiratory syndrome virus isolate D21-015770, complete genome	Arteriviridae	Betaarterivirus	Betaarterivirus suid 2	USA	15131	ssRNA(+)	FALSE	FALSE	Sus scrofa	9823	Sus scrofa	Sus	Suidae	Artiodactyla	Mammalia
ON584463.1	Arteriviridae_1	Porcine reproductive and respiratory syndrome virus strain PRRSV 2/NA107-844/TW-2018, complete genome	Arteriviridae	Betaarterivirus	Betaarterivirus suid 2	Taiwan	15027	ssRNA(+)	FALSE	FALSE	Sus scrofa	9823	Sus scrofa	Sus	Suidae	Artiodactyla	Mammalia
EU293113.1	Rhabdoviridae_9	Rabies virus isolate 9001FRA, complete genome	Rhabdoviridae	Lyssavirus	Lyssavirus rabies	Guyana	11922	ssRNA(-)	FALSE	FALSE	Canis lupus	9612	Canis lupus	Canis	Canidae	Carnivora	Mammalia
EU373658.1	Rhabdoviridae_15	Vesicular stomatitis Alagoas virus Indiana 3, complete genome	Rhabdoviridae	Vesiculovirus	Vesiculovirus alagoas	Brazil	11070	ssRNA(-)	FALSE	FALSE	Equus asinus	9793	Equus asinus	Equus	Equidae	Perissodactyla	Mammalia
FJ712193.1	Rhabdoviridae_3	Rabies virus isolate D01, complete genome	Rhabdoviridae	Lyssavirus	Lyssavirus rabies	China	11925	ssRNA(-)	FALSE	FALSE	Canis lupus	9612	Canis lupus	Canis	Canidae	Carnivora	Mammalia
FJ712194.1	Rhabdoviridae_3	Rabies virus isolate D02, complete genome	Rhabdoviridae	Lyssavirus	Lyssavirus rabies	China	11925	ssRNA(-)	FALSE	FALSE	Canis lupus	9612	Canis lupus	Canis	Canidae	Carnivora	Mammalia
FJ866835.1	Rhabdoviridae_3	Rabies virus strain FJ008, complete genome	Rhabdoviridae	Lyssavirus	Lyssavirus rabies	China	11924	ssRNA(-)	FALSE	FALSE	Canis lupus	9612	Canis lupus	Canis	Canidae	Carnivora	Mammalia
FJ866836.1	Rhabdoviridae_3	Rabies virus strain FJ009, complete genome	Rhabdoviridae	Lyssavirus	Lyssavirus rabies	China	11924	ssRNA(-)	FALSE	FALSE	Canis lupus	9612	Canis lupus	Canis	Canidae	Carnivora	Mammalia
GQ412744.1	Rhabdoviridae_10	Rabies virus strain aG, complete genome	Rhabdoviridae	Lyssavirus	Lyssavirus rabies	China	11925	ssRNA(-)	FALSE	FALSE	Canis lupus	9612	Canis lupus	Canis	Canidae	Carnivora	Mammalia
GU345746.1	Rhabdoviridae_3	Rabies virus isolate CQ92, complete genome	Rhabdoviridae	Lyssavirus	Lyssavirus rabies	China	11908	ssRNA(-)	FALSE	FALSE	Canis lupus	9612	Canis lupus	Canis	Canidae	Carnivora	Mammalia
GU345748.1	Rhabdoviridae_3	Rabies virus isolate SH06, complete genome	Rhabdoviridae	Lyssavirus	Lyssavirus rabies	China	11924	ssRNA(-)	FALSE	FALSE	Canis lupus	9612	Canis lupus	Canis	Canidae	Carnivora	Mammalia
GU358653.1	Rhabdoviridae_3	Rabies virus isolate GX4, complete genome	Rhabdoviridae	Lyssavirus	Lyssavirus rabies	China	11922	ssRNA(-)	FALSE	FALSE	Canis lupus	9612	Canis lupus	Canis	Canidae	Carnivora	Mammalia
HQ450385.1	Rhabdoviridae_3	Rabies virus isolate DRV-AH08, complete genome	Rhabdoviridae	Lyssavirus	Lyssavirus rabies	China	11924	ssRNA(-)	FALSE	FALSE	Canis lupus	9612	Canis lupus	Canis	Canidae	Carnivora	Mammalia
JN234411.1	Rhabdoviridae_10	Rabies virus strain 4aGV, complete genome	Rhabdoviridae	Lyssavirus	Lyssavirus rabies	China	11925	ssRNA(-)	FALSE	FALSE	Canis lupus	9612	Canis lupus	Canis	Canidae	Carnivora	Mammalia
JN609295.1	Rhabdoviridae_3	Rabies virus strain FJDRV, complete genome	Rhabdoviridae	Lyssavirus	Lyssavirus rabies	China	11924	ssRNA(-)	FALSE	FALSE	Canis lupus	9612	Canis lupus	Canis	Canidae	Carnivora	Mammalia
JQ730682.1	Rhabdoviridae_3	Rabies virus strain CYN1009D, complete genome	Rhabdoviridae	Lyssavirus	Lyssavirus rabies	China	11923	ssRNA(-)	FALSE	FALSE	Canis lupus	9612	Canis lupus	Canis	Canidae	Carnivora	Mammalia
JQ944705.1	Rhabdoviridae_10	Rabies virus isolate 1350KRA, complete genome	Rhabdoviridae	Lyssavirus	Lyssavirus rabies	Russia	11923	ssRNA(-)	FALSE	FALSE	Canis lupus	9612	Canis lupus	Canis	Canidae	Carnivora	Mammalia
JQ944706.1	Rhabdoviridae_10	Rabies virus isolate 1352KRA, complete genome	Rhabdoviridae	Lyssavirus	Lyssavirus rabies	Russia	11923	ssRNA(-)	FALSE	FALSE	Canis lupus	9612	Canis lupus	Canis	Canidae	Carnivora	Mammalia
JQ970480.1	Rhabdoviridae_3	Rabies virus strain CHN0802D, complete genome	Rhabdoviridae	Lyssavirus	Lyssavirus rabies	China	11922	ssRNA(-)	FALSE	FALSE	Canis lupus	9612	Canis lupus	Canis	Canidae	Carnivora	Mammalia
JQ970481.1	Rhabdoviridae_3	Rabies virus strain CJS0621D, complete genome	Rhabdoviridae	Lyssavirus	Lyssavirus rabies	China	11924	ssRNA(-)	FALSE	FALSE	Canis lupus	9612	Canis lupus	Canis	Canidae	Carnivora	Mammalia
JQ970482.1	Rhabdoviridae_3	Rabies virus strain CJS0636D, complete genome	Rhabdoviridae	Lyssavirus	Lyssavirus rabies	China	11924	ssRNA(-)	FALSE	FALSE	Canis lupus	9612	Canis lupus	Canis	Canidae	Carnivora	Mammalia
JQ970483.1	Rhabdoviridae_3	Rabies virus strain CJS0848D, complete genome	Rhabdoviridae	Lyssavirus	Lyssavirus rabies	China	11924	ssRNA(-)	FALSE	FALSE	Canis lupus	9612	Canis lupus	Canis	Canidae	Carnivora	Mammalia
JQ970484.1	Rhabdoviridae_3	Rabies virus strain CJX0903D, complete genome	Rhabdoviridae	Lyssavirus	Lyssavirus rabies	China	11924	ssRNA(-)	FALSE	FALSE	Canis lupus	9612	Canis lupus	Canis	Canidae	Carnivora	Mammalia
JQ970485.1	Rhabdoviridae_3	Rabies virus strain CJX0906D, complete genome	Rhabdoviridae	Lyssavirus	Lyssavirus rabies	China	11923	ssRNA(-)	FALSE	FALSE	Canis lupus	9612	Canis lupus	Canis	Canidae	Carnivora	Mammalia
JQ970486.1	Rhabdoviridae_3	Rabies virus strain CSD0708D, complete genome	Rhabdoviridae	Lyssavirus	Lyssavirus rabies	China	11924	ssRNA(-)	FALSE	FALSE	Canis lupus	9612	Canis lupus	Canis	Canidae	Carnivora	Mammalia
JQ970487.1	Rhabdoviridae_3	Rabies virus strain CSX0904D, complete genome	Rhabdoviridae	Lyssavirus	Lyssavirus rabies	China	11924	ssRNA(-)	FALSE	FALSE	Canis lupus	9612	Canis lupus	Canis	Canidae	Carnivora	Mammalia
KC196743.1	Rhabdoviridae_10	Rabies virus isolate DRV-NG11, complete genome	Rhabdoviridae	Lyssavirus	Lyssavirus rabies	Nigeria	11923	ssRNA(-)	FALSE	FALSE	Canis lupus	9612	Canis lupus	Canis	Canidae	Carnivora	Mammalia
KC252634.1	Rhabdoviridae_3	Rabies virus isolate CNM1104D, complete genome	Rhabdoviridae	Lyssavirus	Lyssavirus rabies	China	11924	ssRNA(-)	FALSE	FALSE	Canis lupus	9612	Canis lupus	Canis	Canidae	Carnivora	Mammalia
KC977995.1	Rhabdoviridae_3	Rabies virus iaolate Shaanxi-HZ-6, complete genome	Rhabdoviridae	Lyssavirus	Lyssavirus rabies	China	11923	ssRNA(-)	FALSE	FALSE	Canis lupus	9612	Canis lupus	Canis	Canidae	Carnivora	Mammalia
KF154998.1	Rhabdoviridae_10	Rabies virus isolate RV2324, complete genome	Rhabdoviridae	Lyssavirus	Lyssavirus rabies	Israel	11924	ssRNA(-)	FALSE	FALSE	Canis lupus	9612	Canis lupus	Canis	Canidae	Carnivora	Mammalia
KF154999.1	Rhabdoviridae_2	Rabies virus isolate RV2417, complete genome	Rhabdoviridae	Lyssavirus	Lyssavirus rabies	United Kingdom	11924	ssRNA(-)	FALSE	FALSE	Canis lupus	9612	Canis lupus	Canis	Canidae	Carnivora	Mammalia
KF155002.1	Rhabdoviridae_10	Rabies virus isolate RV2772, complete genome	Rhabdoviridae	Lyssavirus	Lyssavirus rabies	Tanzania	11923	ssRNA(-)	FALSE	FALSE	Canis lupus	9612	Canis lupus	Canis	Canidae	Carnivora	Mammalia
KM272192.1	Rhabdoviridae_10	Rabies virus isolate CQH1202D/China/2012, complete genome	Rhabdoviridae	Lyssavirus	Lyssavirus rabies	China	11927	ssRNA(-)	FALSE	FALSE	Canis lupus	9612	Canis lupus	Canis	Canidae	Carnivora	Mammalia
KR534217.2	Rhabdoviridae_10	Rabies lyssavirus isolate RV2490, complete genome	Rhabdoviridae	Lyssavirus	Lyssavirus rabies	Tanzania	11923	ssRNA(-)	FALSE	FALSE	Canis lupus	9612	Canis lupus	Canis	Canidae	Carnivora	Mammalia
KR534218.2	Rhabdoviridae_10	Rabies lyssavirus isolate RV2491, complete genome	Rhabdoviridae	Lyssavirus	Lyssavirus rabies	Tanzania	11923	ssRNA(-)	FALSE	FALSE	Canis lupus	9612	Canis lupus	Canis	Canidae	Carnivora	Mammalia
KR534219.2	Rhabdoviridae_10	Rabies lyssavirus isolate RV2492, complete genome	Rhabdoviridae	Lyssavirus	Lyssavirus rabies	Tanzania	11923	ssRNA(-)	FALSE	FALSE	Canis lupus	9612	Canis lupus	Canis	Canidae	Carnivora	Mammalia
KR534220.2	Rhabdoviridae_10	Rabies lyssavirus isolate RV2493, complete genome	Rhabdoviridae	Lyssavirus	Lyssavirus rabies	Tanzania	11923	ssRNA(-)	FALSE	FALSE	Canis lupus	9612	Canis lupus	Canis	Canidae	Carnivora	Mammalia
KR534233.2	Rhabdoviridae_10	Rabies lyssavirus isolate RV2794, complete genome	Rhabdoviridae	Lyssavirus	Lyssavirus rabies	Tanzania	11923	ssRNA(-)	FALSE	FALSE	Canis lupus	9612	Canis lupus	Canis	Canidae	Carnivora	Mammalia
KR534244.2	Rhabdoviridae_10	Rabies lyssavirus isolate RV2889, complete genome	Rhabdoviridae	Lyssavirus	Lyssavirus rabies	Tanzania	11914	ssRNA(-)	FALSE	FALSE	Canis lupus	9612	Canis lupus	Canis	Canidae	Carnivora	Mammalia
KR534247.2	Rhabdoviridae_10	Rabies lyssavirus isolate RV2892, complete genome	Rhabdoviridae	Lyssavirus	Lyssavirus rabies	Tanzania	11923	ssRNA(-)	FALSE	FALSE	Canis lupus	9612	Canis lupus	Canis	Canidae	Carnivora	Mammalia
KR534250.2	Rhabdoviridae_10	Rabies lyssavirus isolate RV2897, complete genome	Rhabdoviridae	Lyssavirus	Lyssavirus rabies	Tanzania	11923	ssRNA(-)	FALSE	FALSE	Canis lupus	9612	Canis lupus	Canis	Canidae	Carnivora	Mammalia
KR534251.2	Rhabdoviridae_10	Rabies lyssavirus isolate RV2898, complete genome	Rhabdoviridae	Lyssavirus	Lyssavirus rabies	Tanzania	11923	ssRNA(-)	FALSE	FALSE	Canis lupus	9612	Canis lupus	Canis	Canidae	Carnivora	Mammalia
KR534252.2	Rhabdoviridae_10	Rabies lyssavirus isolate RV2899, complete genome	Rhabdoviridae	Lyssavirus	Lyssavirus rabies	Tanzania	11923	ssRNA(-)	FALSE	FALSE	Canis lupus	9612	Canis lupus	Canis	Canidae	Carnivora	Mammalia
KT006769.2	Rhabdoviridae_10	Lyssavirus rabies strain InDRE3944, complete genome	Rhabdoviridae	Lyssavirus	Lyssavirus rabies	Mexico	11922	ssRNA(-)	FALSE	FALSE	Canis lupus	9612	Canis lupus	Canis	Canidae	Carnivora	Mammalia
KT336432.1	Rhabdoviridae_10	Rabies virus isolate 55612, complete genome	Rhabdoviridae	Lyssavirus	Lyssavirus rabies	South Africa	11923	ssRNA(-)	FALSE	FALSE	Canis lupus	9612	Canis lupus	Canis	Canidae	Carnivora	Mammalia
KT336433.1	Rhabdoviridae_10	Rabies virus isolate 20034, complete genome	Rhabdoviridae	Lyssavirus	Lyssavirus rabies	Zimbabwe	11923	ssRNA(-)	FALSE	FALSE	Canis lupus	9612	Canis lupus	Canis	Canidae	Carnivora	Mammalia
KT336434.1	Rhabdoviridae_10	Rabies virus isolate 21057, complete genome	Rhabdoviridae	Lyssavirus	Lyssavirus rabies	Zimbabwe	11923	ssRNA(-)	FALSE	FALSE	Canis lupus	9612	Canis lupus	Canis	Canidae	Carnivora	Mammalia
KT336435.1	Rhabdoviridae_10	Rabies virus isolate 21467, complete genome	Rhabdoviridae	Lyssavirus	Lyssavirus rabies	Zimbabwe	11923	ssRNA(-)	FALSE	FALSE	Canis lupus	9612	Canis lupus	Canis	Canidae	Carnivora	Mammalia
KT336436.1	Rhabdoviridae_10	Rabies virus isolate 33512, complete genome	Rhabdoviridae	Lyssavirus	Lyssavirus rabies	South Africa	11923	ssRNA(-)	FALSE	FALSE	Canis lupus	9612	Canis lupus	Canis	Canidae	Carnivora	Mammalia
KT336437.1	Rhabdoviridae_10	Rabies virus isolate 34312, complete genome	Rhabdoviridae	Lyssavirus	Lyssavirus rabies	South Africa	11923	ssRNA(-)	FALSE	FALSE	Canis lupus	9612	Canis lupus	Canis	Canidae	Carnivora	Mammalia
KX148109.1	Rhabdoviridae_9	Lyssavirus rabies isolate 86117BRE, complete genome	Rhabdoviridae	Lyssavirus	Lyssavirus rabies	Brazil	11923	ssRNA(-)	FALSE	FALSE	Canis lupus	9612	Canis lupus	Canis	Canidae	Carnivora	Mammalia
KX708499.1	Rhabdoviridae_10	Lyssavirus rabies strain 2041MxYucgod15, complete genome	Rhabdoviridae	Lyssavirus	Lyssavirus rabies	Mexico	11794	ssRNA(-)	FALSE	FALSE	Canis lupus	9612	Canis lupus	Canis	Canidae	Carnivora	Mammalia
KX708500.1	Rhabdoviridae_10	Lyssavirus rabies strain 3106MxYucdog14, complete genome	Rhabdoviridae	Lyssavirus	Lyssavirus rabies	Mexico	11794	ssRNA(-)	FALSE	FALSE	Canis lupus	9612	Canis lupus	Canis	Canidae	Carnivora	Mammalia
KX708501.1	Rhabdoviridae_10	Lyssavirus rabies strain 2187MxYucdog13, complete genome	Rhabdoviridae	Lyssavirus	Lyssavirus rabies	Mexico	11794	ssRNA(-)	FALSE	FALSE	Canis lupus	9612	Canis lupus	Canis	Canidae	Carnivora	Mammalia
KX708502.1	Rhabdoviridae_10	Lyssavirus rabies strain 5559MxChisdog12, complete genome	Rhabdoviridae	Lyssavirus	Lyssavirus rabies	Mexico	11793	ssRNA(-)	FALSE	FALSE	Canis lupus	9612	Canis lupus	Canis	Canidae	Carnivora	Mammalia
KX708503.1	Rhabdoviridae_10	Lyssavirus rabies strain 2835MxChisdog14, complete genome	Rhabdoviridae	Lyssavirus	Lyssavirus rabies	Mexico	11793	ssRNA(-)	FALSE	FALSE	Canis lupus	9612	Canis lupus	Canis	Canidae	Carnivora	Mammalia
KX708504.1	Rhabdoviridae_10	Lyssavirus rabies strain 9084MxYucdog08, complete genome	Rhabdoviridae	Lyssavirus	Lyssavirus rabies	Mexico	11798	ssRNA(-)	FALSE	FALSE	Canis lupus	9612	Canis lupus	Canis	Canidae	Carnivora	Mammalia
KY175229.1	Rhabdoviridae_10	Lyssavirus rabies isolate CXZ1201D, complete genome	Rhabdoviridae	Lyssavirus	Lyssavirus rabies	China	11927	ssRNA(-)	FALSE	FALSE	Canis lupus	9612	Canis lupus	Canis	Canidae	Carnivora	Mammalia
KY210222.1	Rhabdoviridae_10	Lyssavirus rabies isolate rv2489, complete genome	Rhabdoviridae	Lyssavirus	Lyssavirus rabies	Tanzania	11923	ssRNA(-)	FALSE	FALSE	Canis lupus	9612	Canis lupus	Canis	Canidae	Carnivora	Mammalia
KY210223.1	Rhabdoviridae_10	Lyssavirus rabies isolate rv2497, complete genome	Rhabdoviridae	Lyssavirus	Lyssavirus rabies	Tanzania	11914	ssRNA(-)	FALSE	FALSE	Canis lupus	9612	Canis lupus	Canis	Canidae	Carnivora	Mammalia
KY210224.1	Rhabdoviridae_10	Lyssavirus rabies isolate rv2786, complete genome	Rhabdoviridae	Lyssavirus	Lyssavirus rabies	Tanzania	11923	ssRNA(-)	FALSE	FALSE	Canis lupus	9612	Canis lupus	Canis	Canidae	Carnivora	Mammalia
KY210226.1	Rhabdoviridae_10	Lyssavirus rabies isolate rv2859, complete genome	Rhabdoviridae	Lyssavirus	Lyssavirus rabies	Tanzania	11920	ssRNA(-)	FALSE	FALSE	Canis lupus	9612	Canis lupus	Canis	Canidae	Carnivora	Mammalia
KY210227.1	Rhabdoviridae_10	Lyssavirus rabies isolate rv2863, complete genome	Rhabdoviridae	Lyssavirus	Lyssavirus rabies	Tanzania	11914	ssRNA(-)	FALSE	FALSE	Canis lupus	9612	Canis lupus	Canis	Canidae	Carnivora	Mammalia
KY210229.1	Rhabdoviridae_10	Lyssavirus rabies isolate rv2867, complete genome	Rhabdoviridae	Lyssavirus	Lyssavirus rabies	Tanzania	11923	ssRNA(-)	FALSE	FALSE	Canis lupus	9612	Canis lupus	Canis	Canidae	Carnivora	Mammalia
KY210231.1	Rhabdoviridae_10	Lyssavirus rabies isolate rv2870, complete genome	Rhabdoviridae	Lyssavirus	Lyssavirus rabies	Tanzania	11923	ssRNA(-)	FALSE	FALSE	Canis lupus	9612	Canis lupus	Canis	Canidae	Carnivora	Mammalia
KY210232.1	Rhabdoviridae_10	Lyssavirus rabies isolate rv2873, complete genome	Rhabdoviridae	Lyssavirus	Lyssavirus rabies	Tanzania	11923	ssRNA(-)	FALSE	FALSE	Canis lupus	9612	Canis lupus	Canis	Canidae	Carnivora	Mammalia
KY210234.1	Rhabdoviridae_10	Lyssavirus rabies isolate rv2878, complete genome	Rhabdoviridae	Lyssavirus	Lyssavirus rabies	Tanzania	11914	ssRNA(-)	FALSE	FALSE	Canis lupus	9612	Canis lupus	Canis	Canidae	Carnivora	Mammalia
KY210235.1	Rhabdoviridae_10	Lyssavirus rabies isolate rv2879, complete genome	Rhabdoviridae	Lyssavirus	Lyssavirus rabies	Tanzania	11923	ssRNA(-)	FALSE	FALSE	Canis lupus	9612	Canis lupus	Canis	Canidae	Carnivora	Mammalia
KY210238.1	Rhabdoviridae_10	Lyssavirus rabies isolate rv2882, complete genome	Rhabdoviridae	Lyssavirus	Lyssavirus rabies	Tanzania	11923	ssRNA(-)	FALSE	FALSE	Canis lupus	9612	Canis lupus	Canis	Canidae	Carnivora	Mammalia
KY210239.1	Rhabdoviridae_10	Lyssavirus rabies isolate rv2883, complete genome	Rhabdoviridae	Lyssavirus	Lyssavirus rabies	Tanzania	11923	ssRNA(-)	FALSE	FALSE	Canis lupus	9612	Canis lupus	Canis	Canidae	Carnivora	Mammalia
KY210243.1	Rhabdoviridae_10	Lyssavirus rabies isolate rv2887, complete genome	Rhabdoviridae	Lyssavirus	Lyssavirus rabies	Tanzania	11914	ssRNA(-)	FALSE	FALSE	Canis lupus	9612	Canis lupus	Canis	Canidae	Carnivora	Mammalia
KY210244.1	Rhabdoviridae_10	Lyssavirus rabies isolate rv2888, complete genome	Rhabdoviridae	Lyssavirus	Lyssavirus rabies	Tanzania	11858	ssRNA(-)	FALSE	FALSE	Canis lupus	9612	Canis lupus	Canis	Canidae	Carnivora	Mammalia
KY210245.1	Rhabdoviridae_10	Lyssavirus rabies isolate rv3047, complete genome	Rhabdoviridae	Lyssavirus	Lyssavirus rabies	Tanzania	11923	ssRNA(-)	FALSE	FALSE	Canis lupus	9612	Canis lupus	Canis	Canidae	Carnivora	Mammalia
KY210247.1	Rhabdoviridae_10	Lyssavirus rabies isolate rv3049, complete genome	Rhabdoviridae	Lyssavirus	Lyssavirus rabies	Tanzania	11923	ssRNA(-)	FALSE	FALSE	Canis lupus	9612	Canis lupus	Canis	Canidae	Carnivora	Mammalia
KY210248.1	Rhabdoviridae_10	Lyssavirus rabies isolate rv3050, complete genome	Rhabdoviridae	Lyssavirus	Lyssavirus rabies	Tanzania	11923	ssRNA(-)	FALSE	FALSE	Canis lupus	9612	Canis lupus	Canis	Canidae	Carnivora	Mammalia
KY210249.1	Rhabdoviridae_10	Lyssavirus rabies isolate rv3051, complete genome	Rhabdoviridae	Lyssavirus	Lyssavirus rabies	Tanzania	11923	ssRNA(-)	FALSE	FALSE	Canis lupus	9612	Canis lupus	Canis	Canidae	Carnivora	Mammalia
KY210250.1	Rhabdoviridae_10	Lyssavirus rabies isolate rv3052, complete genome	Rhabdoviridae	Lyssavirus	Lyssavirus rabies	Tanzania	11920	ssRNA(-)	FALSE	FALSE	Canis lupus	9612	Canis lupus	Canis	Canidae	Carnivora	Mammalia
KY210251.1	Rhabdoviridae_10	Lyssavirus rabies isolate rv3053, complete genome	Rhabdoviridae	Lyssavirus	Lyssavirus rabies	Tanzania	11923	ssRNA(-)	FALSE	FALSE	Canis lupus	9612	Canis lupus	Canis	Canidae	Carnivora	Mammalia
KY210252.1	Rhabdoviridae_10	Lyssavirus rabies isolate rv3057, complete genome	Rhabdoviridae	Lyssavirus	Lyssavirus rabies	Tanzania	11923	ssRNA(-)	FALSE	FALSE	Canis lupus	9612	Canis lupus	Canis	Canidae	Carnivora	Mammalia
KY210253.1	Rhabdoviridae_10	Lyssavirus rabies isolate rv3058, complete genome	Rhabdoviridae	Lyssavirus	Lyssavirus rabies	Tanzania	11923	ssRNA(-)	FALSE	FALSE	Canis lupus	9612	Canis lupus	Canis	Canidae	Carnivora	Mammalia
KY210254.1	Rhabdoviridae_10	Lyssavirus rabies isolate rv3059, complete genome	Rhabdoviridae	Lyssavirus	Lyssavirus rabies	Tanzania	11922	ssRNA(-)	FALSE	FALSE	Canis lupus	9612	Canis lupus	Canis	Canidae	Carnivora	Mammalia
KY210255.1	Rhabdoviridae_10	Lyssavirus rabies isolate rv3060, complete genome	Rhabdoviridae	Lyssavirus	Lyssavirus rabies	Tanzania	11923	ssRNA(-)	FALSE	FALSE	Canis lupus	9612	Canis lupus	Canis	Canidae	Carnivora	Mammalia
KY210256.1	Rhabdoviridae_10	Lyssavirus rabies isolate rv3061, complete genome	Rhabdoviridae	Lyssavirus	Lyssavirus rabies	Tanzania	11923	ssRNA(-)	FALSE	FALSE	Canis lupus	9612	Canis lupus	Canis	Canidae	Carnivora	Mammalia
KY210257.1	Rhabdoviridae_10	Lyssavirus rabies isolate rv3063, complete genome	Rhabdoviridae	Lyssavirus	Lyssavirus rabies	Tanzania	11923	ssRNA(-)	FALSE	FALSE	Canis lupus	9612	Canis lupus	Canis	Canidae	Carnivora	Mammalia
KY210258.1	Rhabdoviridae_10	Lyssavirus rabies isolate rv3064, complete genome	Rhabdoviridae	Lyssavirus	Lyssavirus rabies	Tanzania	11922	ssRNA(-)	FALSE	FALSE	Canis lupus	9612	Canis lupus	Canis	Canidae	Carnivora	Mammalia
KY210260.1	Rhabdoviridae_10	Lyssavirus rabies isolate rv3067, complete genome	Rhabdoviridae	Lyssavirus	Lyssavirus rabies	Tanzania	11897	ssRNA(-)	FALSE	FALSE	Canis lupus	9612	Canis lupus	Canis	Canidae	Carnivora	Mammalia
KY210263.1	Rhabdoviridae_10	Lyssavirus rabies isolate rv3071, complete genome	Rhabdoviridae	Lyssavirus	Lyssavirus rabies	Tanzania	11923	ssRNA(-)	FALSE	FALSE	Canis lupus	9612	Canis lupus	Canis	Canidae	Carnivora	Mammalia
KY210264.1	Rhabdoviridae_10	Lyssavirus rabies isolate rv3072, complete genome	Rhabdoviridae	Lyssavirus	Lyssavirus rabies	Tanzania	11923	ssRNA(-)	FALSE	FALSE	Canis lupus	9612	Canis lupus	Canis	Canidae	Carnivora	Mammalia
KY210265.1	Rhabdoviridae_10	Lyssavirus rabies isolate rv3073, complete genome	Rhabdoviridae	Lyssavirus	Lyssavirus rabies	Tanzania	11923	ssRNA(-)	FALSE	FALSE	Canis lupus	9612	Canis lupus	Canis	Canidae	Carnivora	Mammalia
KY210266.1	Rhabdoviridae_10	Lyssavirus rabies isolate rv3074, complete genome	Rhabdoviridae	Lyssavirus	Lyssavirus rabies	Tanzania	11923	ssRNA(-)	FALSE	FALSE	Canis lupus	9612	Canis lupus	Canis	Canidae	Carnivora	Mammalia
KY210267.1	Rhabdoviridae_10	Lyssavirus rabies isolate rv3075, complete genome	Rhabdoviridae	Lyssavirus	Lyssavirus rabies	Tanzania	11923	ssRNA(-)	FALSE	FALSE	Canis lupus	9612	Canis lupus	Canis	Canidae	Carnivora	Mammalia
KY210269.1	Rhabdoviridae_10	Lyssavirus rabies isolate rv3079, complete genome	Rhabdoviridae	Lyssavirus	Lyssavirus rabies	Tanzania	11923	ssRNA(-)	FALSE	FALSE	Canis lupus	9612	Canis lupus	Canis	Canidae	Carnivora	Mammalia
KY210270.1	Rhabdoviridae_10	Lyssavirus rabies isolate rv3080, complete genome	Rhabdoviridae	Lyssavirus	Lyssavirus rabies	Tanzania	11923	ssRNA(-)	FALSE	FALSE	Canis lupus	9612	Canis lupus	Canis	Canidae	Carnivora	Mammalia
KY210271.1	Rhabdoviridae_10	Lyssavirus rabies isolate rv3082, complete genome	Rhabdoviridae	Lyssavirus	Lyssavirus rabies	Tanzania	11923	ssRNA(-)	FALSE	FALSE	Canis lupus	9612	Canis lupus	Canis	Canidae	Carnivora	Mammalia
KY210272.1	Rhabdoviridae_10	Lyssavirus rabies isolate rv3084, complete genome	Rhabdoviridae	Lyssavirus	Lyssavirus rabies	Tanzania	11923	ssRNA(-)	FALSE	FALSE	Canis lupus	9612	Canis lupus	Canis	Canidae	Carnivora	Mammalia
KY210273.1	Rhabdoviridae_10	Lyssavirus rabies isolate rv3085, complete genome	Rhabdoviridae	Lyssavirus	Lyssavirus rabies	Tanzania	11923	ssRNA(-)	FALSE	FALSE	Canis lupus	9612	Canis lupus	Canis	Canidae	Carnivora	Mammalia
KY210278.1	Rhabdoviridae_10	Lyssavirus rabies isolate rv3092, complete genome	Rhabdoviridae	Lyssavirus	Lyssavirus rabies	Tanzania	11920	ssRNA(-)	FALSE	FALSE	Canis lupus	9612	Canis lupus	Canis	Canidae	Carnivora	Mammalia
KY210279.1	Rhabdoviridae_10	Lyssavirus rabies isolate rv3094, complete genome	Rhabdoviridae	Lyssavirus	Lyssavirus rabies	Tanzania	11903	ssRNA(-)	FALSE	FALSE	Canis lupus	9612	Canis lupus	Canis	Canidae	Carnivora	Mammalia
KY210280.1	Rhabdoviridae_10	Lyssavirus rabies isolate rv3096, complete genome	Rhabdoviridae	Lyssavirus	Lyssavirus rabies	Tanzania	11923	ssRNA(-)	FALSE	FALSE	Canis lupus	9612	Canis lupus	Canis	Canidae	Carnivora	Mammalia
KY210281.1	Rhabdoviridae_10	Lyssavirus rabies isolate rv3097, complete genome	Rhabdoviridae	Lyssavirus	Lyssavirus rabies	Tanzania	11923	ssRNA(-)	FALSE	FALSE	Canis lupus	9612	Canis lupus	Canis	Canidae	Carnivora	Mammalia
KY210282.1	Rhabdoviridae_10	Lyssavirus rabies isolate rv3098, complete genome	Rhabdoviridae	Lyssavirus	Lyssavirus rabies	Tanzania	11869	ssRNA(-)	FALSE	FALSE	Canis lupus	9612	Canis lupus	Canis	Canidae	Carnivora	Mammalia
KY210286.1	Rhabdoviridae_10	Lyssavirus rabies isolate rv3103, complete genome	Rhabdoviridae	Lyssavirus	Lyssavirus rabies	Tanzania	11922	ssRNA(-)	FALSE	FALSE	Canis lupus	9612	Canis lupus	Canis	Canidae	Carnivora	Mammalia
KY210287.1	Rhabdoviridae_10	Lyssavirus rabies isolate rv3105, complete genome	Rhabdoviridae	Lyssavirus	Lyssavirus rabies	Tanzania	11873	ssRNA(-)	FALSE	FALSE	Canis lupus	9612	Canis lupus	Canis	Canidae	Carnivora	Mammalia
KY210288.1	Rhabdoviridae_10	Lyssavirus rabies isolate rv3109, complete genome	Rhabdoviridae	Lyssavirus	Lyssavirus rabies	Tanzania	11922	ssRNA(-)	FALSE	FALSE	Canis lupus	9612	Canis lupus	Canis	Canidae	Carnivora	Mammalia
KY210289.1	Rhabdoviridae_10	Lyssavirus rabies isolate rv3110, complete genome	Rhabdoviridae	Lyssavirus	Lyssavirus rabies	Tanzania	11920	ssRNA(-)	FALSE	FALSE	Canis lupus	9612	Canis lupus	Canis	Canidae	Carnivora	Mammalia
KY210290.1	Rhabdoviridae_10	Lyssavirus rabies isolate rv3113, complete genome	Rhabdoviridae	Lyssavirus	Lyssavirus rabies	Tanzania	11920	ssRNA(-)	FALSE	FALSE	Canis lupus	9612	Canis lupus	Canis	Canidae	Carnivora	Mammalia
KY210292.1	Rhabdoviridae_10	Lyssavirus rabies isolate rv3115, complete genome	Rhabdoviridae	Lyssavirus	Lyssavirus rabies	Tanzania	11923	ssRNA(-)	FALSE	FALSE	Canis lupus	9612	Canis lupus	Canis	Canidae	Carnivora	Mammalia
KY210293.1	Rhabdoviridae_10	Lyssavirus rabies isolate rv3119, complete genome	Rhabdoviridae	Lyssavirus	Lyssavirus rabies	Tanzania	11915	ssRNA(-)	FALSE	FALSE	Canis lupus	9612	Canis lupus	Canis	Canidae	Carnivora	Mammalia
KY210294.1	Rhabdoviridae_10	Lyssavirus rabies isolate rv3121, complete genome	Rhabdoviridae	Lyssavirus	Lyssavirus rabies	Tanzania	11920	ssRNA(-)	FALSE	FALSE	Canis lupus	9612	Canis lupus	Canis	Canidae	Carnivora	Mammalia
KY210295.1	Rhabdoviridae_10	Lyssavirus rabies isolate rv3122, complete genome	Rhabdoviridae	Lyssavirus	Lyssavirus rabies	Tanzania	11923	ssRNA(-)	FALSE	FALSE	Canis lupus	9612	Canis lupus	Canis	Canidae	Carnivora	Mammalia
KY210296.1	Rhabdoviridae_10	Lyssavirus rabies isolate rv3124, complete genome	Rhabdoviridae	Lyssavirus	Lyssavirus rabies	Tanzania	11923	ssRNA(-)	FALSE	FALSE	Canis lupus	9612	Canis lupus	Canis	Canidae	Carnivora	Mammalia
KY210299.1	Rhabdoviridae_10	Lyssavirus rabies isolate rv3134, complete genome	Rhabdoviridae	Lyssavirus	Lyssavirus rabies	Tanzania	11914	ssRNA(-)	FALSE	FALSE	Canis lupus	9612	Canis lupus	Canis	Canidae	Carnivora	Mammalia
KY210300.1	Rhabdoviridae_10	Lyssavirus rabies isolate rv3135, complete genome	Rhabdoviridae	Lyssavirus	Lyssavirus rabies	Tanzania	11923	ssRNA(-)	FALSE	FALSE	Canis lupus	9612	Canis lupus	Canis	Canidae	Carnivora	Mammalia
KY210303.1	Rhabdoviridae_10	Lyssavirus rabies isolate rv3138, complete genome	Rhabdoviridae	Lyssavirus	Lyssavirus rabies	Tanzania	11923	ssRNA(-)	FALSE	FALSE	Canis lupus	9612	Canis lupus	Canis	Canidae	Carnivora	Mammalia
KY210304.1	Rhabdoviridae_10	Lyssavirus rabies isolate rv3139, complete genome	Rhabdoviridae	Lyssavirus	Lyssavirus rabies	Tanzania	11923	ssRNA(-)	FALSE	FALSE	Canis lupus	9612	Canis lupus	Canis	Canidae	Carnivora	Mammalia
KY210307.1	Rhabdoviridae_10	Lyssavirus rabies isolate rv3150, complete genome	Rhabdoviridae	Lyssavirus	Lyssavirus rabies	Tanzania	11923	ssRNA(-)	FALSE	FALSE	Canis lupus	9612	Canis lupus	Canis	Canidae	Carnivora	Mammalia
KY210311.1	Rhabdoviridae_10	Lyssavirus rabies isolate rv3154, complete genome	Rhabdoviridae	Lyssavirus	Lyssavirus rabies	Tanzania	11919	ssRNA(-)	FALSE	FALSE	Canis lupus	9612	Canis lupus	Canis	Canidae	Carnivora	Mammalia
KY451767.1	Rhabdoviridae_3	Lyssavirus rabies strain CH/GDZQ/2015, complete genome	Rhabdoviridae	Lyssavirus	Lyssavirus rabies	China	11923	ssRNA(-)	FALSE	FALSE	Canis lupus	9612	Canis lupus	Canis	Canidae	Carnivora	Mammalia
KY765901.1	Rhabdoviridae_10	Lyssavirus rabies isolate Tajik FTA, complete genome	Rhabdoviridae	Lyssavirus	Lyssavirus rabies	Tajikistan	11922	ssRNA(-)	FALSE	FALSE	Canis lupus	9612	Canis lupus	Canis	Canidae	Carnivora	Mammalia
KY860583.1	Rhabdoviridae_10	Lyssavirus rabies isolate RV2975, complete genome	Rhabdoviridae	Lyssavirus	Lyssavirus rabies	Turkey	11923	ssRNA(-)	FALSE	FALSE	Canis lupus	9612	Canis lupus	Canis	Canidae	Carnivora	Mammalia
KY860597.1	Rhabdoviridae_10	Lyssavirus rabies isolate RV3163, complete genome	Rhabdoviridae	Lyssavirus	Lyssavirus rabies	Turkey	11924	ssRNA(-)	FALSE	FALSE	Canis lupus	9612	Canis lupus	Canis	Canidae	Carnivora	Mammalia
KY860599.1	Rhabdoviridae_10	Lyssavirus rabies isolate sub5791, complete genome	Rhabdoviridae	Lyssavirus	Lyssavirus rabies	Turkey	11924	ssRNA(-)	FALSE	FALSE	Canis lupus	9612	Canis lupus	Canis	Canidae	Carnivora	Mammalia
KY860602.1	Rhabdoviridae_10	Lyssavirus rabies isolate RV3161, complete genome	Rhabdoviridae	Lyssavirus	Lyssavirus rabies	Turkey	11924	ssRNA(-)	FALSE	FALSE	Canis lupus	9612	Canis lupus	Canis	Canidae	Carnivora	Mammalia
KY860607.1	Rhabdoviridae_10	Lyssavirus rabies isolate RV1136, complete genome	Rhabdoviridae	Lyssavirus	Lyssavirus rabies	Turkey	11923	ssRNA(-)	FALSE	FALSE	Canis lupus	9612	Canis lupus	Canis	Canidae	Carnivora	Mammalia
KY860608.1	Rhabdoviridae_10	Lyssavirus rabies isolate RV1137, complete genome	Rhabdoviridae	Lyssavirus	Lyssavirus rabies	Turkey	11923	ssRNA(-)	FALSE	FALSE	Canis lupus	9612	Canis lupus	Canis	Canidae	Carnivora	Mammalia
KY860609.1	Rhabdoviridae_10	Lyssavirus rabies isolate RV1142, complete genome	Rhabdoviridae	Lyssavirus	Lyssavirus rabies	Turkey	11923	ssRNA(-)	FALSE	FALSE	Canis lupus	9612	Canis lupus	Canis	Canidae	Carnivora	Mammalia
KY860610.1	Rhabdoviridae_10	Lyssavirus rabies isolate RV1133, complete genome	Rhabdoviridae	Lyssavirus	Lyssavirus rabies	Turkey	11923	ssRNA(-)	FALSE	FALSE	Canis lupus	9612	Canis lupus	Canis	Canidae	Carnivora	Mammalia
KY860611.1	Rhabdoviridae_10	Lyssavirus rabies isolate RV1134, complete genome	Rhabdoviridae	Lyssavirus	Lyssavirus rabies	Turkey	11923	ssRNA(-)	FALSE	FALSE	Canis lupus	9612	Canis lupus	Canis	Canidae	Carnivora	Mammalia
KY860612.1	Rhabdoviridae_10	Lyssavirus rabies isolate RV201, complete genome	Rhabdoviridae	Lyssavirus	Lyssavirus rabies	Turkey	11923	ssRNA(-)	FALSE	FALSE	Canis lupus	9612	Canis lupus	Canis	Canidae	Carnivora	Mammalia
KY952220.1	Rhabdoviridae_10	Lyssavirus rabies isolate CQHm2016 D/China/2016, complete genome	Rhabdoviridae	Lyssavirus	Lyssavirus rabies	China	11925	ssRNA(-)	FALSE	FALSE	Canis lupus	9612	Canis lupus	Canis	Canidae	Carnivora	Mammalia
KY964322.1	Rhabdoviridae_10	Lyssavirus rabies isolate CQHy20106D/China/2016, complete genome	Rhabdoviridae	Lyssavirus	Lyssavirus rabies	China	11926	ssRNA(-)	FALSE	FALSE	Canis lupus	9612	Canis lupus	Canis	Canidae	Carnivora	Mammalia
KY982922.1	Rhabdoviridae_10	Lyssavirus rabies isolate CQHy2014D150/China/2014, complete genome	Rhabdoviridae	Lyssavirus	Lyssavirus rabies	China	11925	ssRNA(-)	FALSE	FALSE	Canis lupus	9612	Canis lupus	Canis	Canidae	Carnivora	Mammalia
KY997452.1	Rhabdoviridae_10	Lyssavirus rabies isolate CQHy2014DY/China/2014, complete genome	Rhabdoviridae	Lyssavirus	Lyssavirus rabies	China	11928	ssRNA(-)	FALSE	FALSE	Canis lupus	9612	Canis lupus	Canis	Canidae	Carnivora	Mammalia
LC717422.1	Rhabdoviridae_3	Lyssavirus rabies AY-163 RNA, complete genome	Rhabdoviridae	Lyssavirus	Lyssavirus rabies	Thailand	11904	ssRNA(-)	FALSE	FALSE	Canis lupus	9612	Canis lupus	Canis	Canidae	Carnivora	Mammalia
LC717423.1	Rhabdoviridae_3	Lyssavirus rabies ST1009 RNA, complete genome	Rhabdoviridae	Lyssavirus	Lyssavirus rabies	Thailand	11906	ssRNA(-)	FALSE	FALSE	Canis lupus	9612	Canis lupus	Canis	Canidae	Carnivora	Mammalia
LC717424.1	Rhabdoviridae_3	Lyssavirus rabies ST1013 RNA, complete genome	Rhabdoviridae	Lyssavirus	Lyssavirus rabies	Thailand	11895	ssRNA(-)	FALSE	FALSE	Canis lupus	9612	Canis lupus	Canis	Canidae	Carnivora	Mammalia
LC717425.1	Rhabdoviridae_3	Lyssavirus rabies ST1017 RNA, complete genome	Rhabdoviridae	Lyssavirus	Lyssavirus rabies	Thailand	11905	ssRNA(-)	FALSE	FALSE	Canis lupus	9612	Canis lupus	Canis	Canidae	Carnivora	Mammalia
LC717426.1	Rhabdoviridae_3	Lyssavirus rabies Abha7 RNA, complete genome	Rhabdoviridae	Lyssavirus	Lyssavirus rabies	Thailand	11884	ssRNA(-)	FALSE	FALSE	Canis lupus	9612	Canis lupus	Canis	Canidae	Carnivora	Mammalia
LC717428.1	Rhabdoviridae_3	Lyssavirus rabies BK-3S RNA, complete genome	Rhabdoviridae	Lyssavirus	Lyssavirus rabies	Thailand	11836	ssRNA(-)	FALSE	FALSE	Canis lupus	9612	Canis lupus	Canis	Canidae	Carnivora	Mammalia
LN879480.1	Rhabdoviridae_10	Rabies virus strain 5989/lib205/12, complete genome	Rhabdoviridae	Lyssavirus	Lyssavirus rabies	Azerbaijan	11923	ssRNA(-)	FALSE	FALSE	Canis lupus	9612	Canis lupus	Canis	Canidae	Carnivora	Mammalia
LT909527.1	Rhabdoviridae_10	Rabies lyssavirus isolate 13102 genome assembly, complete genome: monopartite	Rhabdoviridae	Lyssavirus	Lyssavirus rabies	Indonesia	11929	ssRNA(-)	FALSE	FALSE	Canis lupus	9612	Canis lupus	Canis	Canidae	Carnivora	Mammalia
LT909529.1	Rhabdoviridae_10	Rabies lyssavirus isolate 13122 genome assembly, complete genome: monopartite	Rhabdoviridae	Lyssavirus	Lyssavirus rabies	Algeria	11927	ssRNA(-)	FALSE	FALSE	Canis lupus	9612	Canis lupus	Canis	Canidae	Carnivora	Mammalia
LT909531.1	Rhabdoviridae_10	Rabies lyssavirus isolate 13177 genome assembly, complete genome: monopartite	Rhabdoviridae	Lyssavirus	Lyssavirus rabies	Sudan	11930	ssRNA(-)	FALSE	FALSE	Canis lupus	9612	Canis lupus	Canis	Canidae	Carnivora	Mammalia
LT909535.1	Rhabdoviridae_10	Rabies lyssavirus isolate 13123 genome assembly, complete genome: monopartite	Rhabdoviridae	Lyssavirus	Lyssavirus rabies	Algeria	11927	ssRNA(-)	FALSE	FALSE	Canis lupus	9612	Canis lupus	Canis	Canidae	Carnivora	Mammalia
LT909536.1	Rhabdoviridae_10	Rabies lyssavirus isolate 13471 genome assembly, complete genome: monopartite	Rhabdoviridae	Lyssavirus	Lyssavirus rabies	Kenya	11923	ssRNA(-)	FALSE	FALSE	Canis lupus	9612	Canis lupus	Canis	Canidae	Carnivora	Mammalia
LT909539.1	Rhabdoviridae_10	Rabies lyssavirus isolate 13182 genome assembly, complete genome: monopartite	Rhabdoviridae	Lyssavirus	Lyssavirus rabies	India	11928	ssRNA(-)	FALSE	FALSE	Canis lupus	9612	Canis lupus	Canis	Canidae	Carnivora	Mammalia
LT909541.1	Rhabdoviridae_10	Rabies lyssavirus isolate 13086 genome assembly, complete genome: monopartite	Rhabdoviridae	Lyssavirus	Lyssavirus rabies	Pakistan	11928	ssRNA(-)	FALSE	FALSE	Canis lupus	9612	Canis lupus	Canis	Canidae	Carnivora	Mammalia
LT909542.1	Rhabdoviridae_10	Rabies lyssavirus isolate 13125 genome assembly, complete genome: monopartite	Rhabdoviridae	Lyssavirus	Lyssavirus rabies	Algeria	11931	ssRNA(-)	FALSE	FALSE	Canis lupus	9612	Canis lupus	Canis	Canidae	Carnivora	Mammalia
LT909544.1	Rhabdoviridae_10	Rabies lyssavirus isolate 13212 genome assembly, complete genome: monopartite	Rhabdoviridae	Lyssavirus	Lyssavirus rabies	Mexico	11924	ssRNA(-)	FALSE	FALSE	Canis lupus	9612	Canis lupus	Canis	Canidae	Carnivora	Mammalia
LT909545.1	Rhabdoviridae_10	Rabies lyssavirus isolate 20282 genome assembly, complete genome: monopartite	Rhabdoviridae	Lyssavirus	Lyssavirus rabies	Afghanistan	11928	ssRNA(-)	FALSE	FALSE	Canis lupus	9612	Canis lupus	Canis	Canidae	Carnivora	Mammalia
LT909548.1	Rhabdoviridae_10	Rabies lyssavirus isolate 13138 genome assembly, complete genome: monopartite	Rhabdoviridae	Lyssavirus	Lyssavirus rabies	Nigeria	11922	ssRNA(-)	FALSE	FALSE	Canis lupus	9612	Canis lupus	Canis	Canidae	Carnivora	Mammalia
LT909551.1	Rhabdoviridae_10	Rabies lyssavirus isolate 13473 genome assembly, complete genome: monopartite	Rhabdoviridae	Lyssavirus	Lyssavirus rabies	Ethiopia	11927	ssRNA(-)	FALSE	FALSE	Canis lupus	9612	Canis lupus	Canis	Canidae	Carnivora	Mammalia
MG458309.1	Rhabdoviridae_10	Lyssavirus rabies isolate RV1185, complete genome	Rhabdoviridae	Lyssavirus	Lyssavirus rabies	Serbia	11923	ssRNA(-)	FALSE	FALSE	Canis lupus	9612	Canis lupus	Canis	Canidae	Carnivora	Mammalia
MG458315.1	Rhabdoviridae_10	Lyssavirus rabies isolate RV2321, complete genome	Rhabdoviridae	Lyssavirus	Lyssavirus rabies	Egypt	11923	ssRNA(-)	FALSE	FALSE	Canis lupus	9612	Canis lupus	Canis	Canidae	Carnivora	Mammalia
MG458316.1	Rhabdoviridae_10	Lyssavirus rabies isolate RV2322, complete genome	Rhabdoviridae	Lyssavirus	Lyssavirus rabies	Egypt	11923	ssRNA(-)	FALSE	FALSE	Canis lupus	9612	Canis lupus	Canis	Canidae	Carnivora	Mammalia
MG458317.1	Rhabdoviridae_10	Lyssavirus rabies isolate RV2323, complete genome	Rhabdoviridae	Lyssavirus	Lyssavirus rabies	Egypt	11923	ssRNA(-)	FALSE	FALSE	Canis lupus	9612	Canis lupus	Canis	Canidae	Carnivora	Mammalia
MG663512.1	Rhabdoviridae_59	Sprivirus cyprinus isolate ADC-SVC2016-5, complete genome	Rhabdoviridae	Sprivivirus	Sprivivirus cyprinus	South Korea	11029	ssRNA(-)	FALSE	FALSE	Cyprinus carpio	7962	Cyprinus carpio	Cyprinus	Cyprinidae	Cypriniformes	Actinopteri
MH514970.1	Rhabdoviridae_10	Lyssavirus rabies isolate SA217694SEN_2011, complete genome	Rhabdoviridae	Lyssavirus	Lyssavirus rabies	Senegal	11923	ssRNA(-)	FALSE	FALSE	Canis lupus	9612	Canis lupus	Canis	Canidae	Carnivora	Mammalia
MH514971.1	Rhabdoviridae_10	Lyssavirus rabies isolate SA206776SEN_2010, complete genome	Rhabdoviridae	Lyssavirus	Lyssavirus rabies	Senegal	11923	ssRNA(-)	FALSE	FALSE	Canis lupus	9612	Canis lupus	Canis	Canidae	Carnivora	Mammalia
MH514972.1	Rhabdoviridae_10	Lyssavirus rabies isolate SA194858SEN_2008, complete genome	Rhabdoviridae	Lyssavirus	Lyssavirus rabies	Senegal	11923	ssRNA(-)	FALSE	FALSE	Canis lupus	9612	Canis lupus	Canis	Canidae	Carnivora	Mammalia
MH514974.1	Rhabdoviridae_10	Lyssavirus rabies isolate SA217750SEN_2011, complete genome	Rhabdoviridae	Lyssavirus	Lyssavirus rabies	Senegal	11923	ssRNA(-)	FALSE	FALSE	Canis lupus	9612	Canis lupus	Canis	Canidae	Carnivora	Mammalia
MH514975.1	Rhabdoviridae_10	Lyssavirus rabies isolate SA252913SEN_2013, complete genome	Rhabdoviridae	Lyssavirus	Lyssavirus rabies	Senegal	11923	ssRNA(-)	FALSE	FALSE	Canis lupus	9612	Canis lupus	Canis	Canidae	Carnivora	Mammalia
MH514976.1	Rhabdoviridae_10	Lyssavirus rabies isolate SA204014SEN_2010, complete genome	Rhabdoviridae	Lyssavirus	Lyssavirus rabies	Senegal	11923	ssRNA(-)	FALSE	FALSE	Canis lupus	9612	Canis lupus	Canis	Canidae	Carnivora	Mammalia
MH514977.1	Rhabdoviridae_10	Lyssavirus rabies isolate SA262037SEN_2013, complete genome	Rhabdoviridae	Lyssavirus	Lyssavirus rabies	Senegal	11923	ssRNA(-)	FALSE	FALSE	Canis lupus	9612	Canis lupus	Canis	Canidae	Carnivora	Mammalia
MH514978.1	Rhabdoviridae_10	Lyssavirus rabies isolate SA262503SEN_2014, complete genome	Rhabdoviridae	Lyssavirus	Lyssavirus rabies	Senegal	11923	ssRNA(-)	FALSE	FALSE	Canis lupus	9612	Canis lupus	Canis	Canidae	Carnivora	Mammalia
MH514979.1	Rhabdoviridae_10	Lyssavirus rabies isolate SA262518SEN_2014, complete genome	Rhabdoviridae	Lyssavirus	Lyssavirus rabies	Senegal	11923	ssRNA(-)	FALSE	FALSE	Canis lupus	9612	Canis lupus	Canis	Canidae	Carnivora	Mammalia
MH514980.1	Rhabdoviridae_10	Lyssavirus rabies isolate SA267115SEN_2014, complete genome	Rhabdoviridae	Lyssavirus	Lyssavirus rabies	Senegal	11923	ssRNA(-)	FALSE	FALSE	Canis lupus	9612	Canis lupus	Canis	Canidae	Carnivora	Mammalia
MH514981.1	Rhabdoviridae_10	Lyssavirus rabies isolate SA252888SEN_2013, complete genome	Rhabdoviridae	Lyssavirus	Lyssavirus rabies	Senegal	11923	ssRNA(-)	FALSE	FALSE	Canis lupus	9612	Canis lupus	Canis	Canidae	Carnivora	Mammalia
MH514983.1	Rhabdoviridae_10	Lyssavirus rabies isolate SA217695SEN_2011, complete genome	Rhabdoviridae	Lyssavirus	Lyssavirus rabies	Senegal	11923	ssRNA(-)	FALSE	FALSE	Canis lupus	9612	Canis lupus	Canis	Canidae	Carnivora	Mammalia
MH514985.1	Rhabdoviridae_10	Lyssavirus rabies isolate SA272282SEN_2015, complete genome	Rhabdoviridae	Lyssavirus	Lyssavirus rabies	Senegal	11923	ssRNA(-)	FALSE	FALSE	Canis lupus	9612	Canis lupus	Canis	Canidae	Carnivora	Mammalia
MH717815.1	Rhabdoviridae_118	Maize sterile stunt virus, complete genome	Rhabdoviridae	Cytorhabdovirus	Cytorhabdovirus hordei	Australia	12651	ssRNA(-)	FALSE	FALSE	Zea mays	4577	Zea mays	Zea	Poaceae	Poales	Magnoliopsida
MK159261.1	Rhabdoviridae_124	Strawberry associated virus 1, complete genome	Rhabdoviridae		Strawberry associated virus 1	China	14159	ssRNA(-)	FALSE	FALSE	Fragaria	3746		Fragaria	Rosaceae	Rosales	Magnoliopsida
MK211270.1	Rhabdoviridae_124	Cytorhabdovirus fragariae isolate A, complete genome	Rhabdoviridae	Cytorhabdovirus	Cytorhabdovirus fragariae	Czech Republic	14162	ssRNA(-)	FALSE	FALSE	Fragaria	3746		Fragaria	Rosaceae	Rosales	Magnoliopsida
MK211271.1	Rhabdoviridae_125	Cytorhabdovirus fragariae isolate B, complete genome	Rhabdoviridae	Cytorhabdovirus	Cytorhabdovirus fragariae	Czech Republic	14028	ssRNA(-)	FALSE	FALSE	Fragaria	3746		Fragaria	Rosaceae	Rosales	Magnoliopsida
MK211272.1	Rhabdoviridae_124	Cytorhabdovirus fragariae isolate C, complete genome	Rhabdoviridae	Cytorhabdovirus	Cytorhabdovirus fragariae	Czech Republic	14254	ssRNA(-)	FALSE	FALSE	Fragaria	3746		Fragaria	Rosaceae	Rosales	Magnoliopsida
MK567666.1	Rhabdoviridae_3	Lyssavirus rabies strain GSQY-Dog-China-2013, complete genome	Rhabdoviridae	Lyssavirus	Lyssavirus rabies	China	11924	ssRNA(-)	FALSE	FALSE	Canis lupus	9612	Canis lupus	Canis	Canidae	Carnivora	Mammalia
MK598379.1	Rhabdoviridae_10	Lyssavirus rabies isolate 46293, complete genome	Rhabdoviridae	Lyssavirus	Lyssavirus rabies	Hungary	11798	ssRNA(-)	FALSE	FALSE	Canis lupus	9612	Canis lupus	Canis	Canidae	Carnivora	Mammalia
MK689674.1	Rhabdoviridae_3	Lyssavirus rabies isolate GS1704D, complete genome	Rhabdoviridae	Lyssavirus	Lyssavirus rabies	China	11770	ssRNA(-)	FALSE	FALSE	Canis lupus	9612	Canis lupus	Canis	Canidae	Carnivora	Mammalia
MK689675.1	Rhabdoviridae_3	Lyssavirus rabies isolate GS1703D, complete genome	Rhabdoviridae	Lyssavirus	Lyssavirus rabies	China	11770	ssRNA(-)	FALSE	FALSE	Canis lupus	9612	Canis lupus	Canis	Canidae	Carnivora	Mammalia
MK689676.1	Rhabdoviridae_3	Lyssavirus rabies isolate GS1701D, complete genome	Rhabdoviridae	Lyssavirus	Lyssavirus rabies	China	11769	ssRNA(-)	FALSE	FALSE	Canis lupus	9612	Canis lupus	Canis	Canidae	Carnivora	Mammalia
MK829393.1	Rhabdoviridae_1	Viral hemorrhagic septicemia virus strain DK-1p128, complete genome	Rhabdoviridae	Novirhabdovirus	Novirhabdovirus piscine		11152	ssRNA(-)	FALSE	FALSE	Sprattus sprattus	196075	Sprattus sprattus	Sprattus	Clupeidae	Clupeiformes	Actinopteri
MK829394.1	Rhabdoviridae_1	Viral hemorrhagic septicemia virus strain DK-1p50, complete genome	Rhabdoviridae	Novirhabdovirus	Novirhabdovirus piscine		11159	ssRNA(-)	FALSE	FALSE	Sprattus sprattus	196075	Sprattus sprattus	Sprattus	Clupeidae	Clupeiformes	Actinopteri
MK829406.1	Rhabdoviridae_1	Viral hemorrhagic septicemia virus strain DK-5p457, complete genome	Rhabdoviridae	Novirhabdovirus	Novirhabdovirus piscine		11159	ssRNA(-)	FALSE	FALSE	Sprattus sprattus	196075	Sprattus sprattus	Sprattus	Clupeidae	Clupeiformes	Actinopteri
MK829408.1	Rhabdoviridae_1	Viral hemorrhagic septicemia virus strain DK-5p785, complete genome	Rhabdoviridae	Novirhabdovirus	Novirhabdovirus piscine		11159	ssRNA(-)	FALSE	FALSE	Sprattus sprattus	196075	Sprattus sprattus	Sprattus	Clupeidae	Clupeiformes	Actinopteri
MN038336.1	Rhabdoviridae_1	Viral hemorrhagic septicemia virus isolate TAVec01-01, complete genome	Rhabdoviridae	Novirhabdovirus	Novirhabdovirus piscine	Canada	11192	ssRNA(-)	FALSE	FALSE	Fundulus heteroclitus	8078	Fundulus heteroclitus	Fundulus	Fundulidae	Cyprinodontiformes	Actinopteri
MN038343.1	Rhabdoviridae_1	Viral hemorrhagic septicemia virus isolate 23-75, complete genome	Rhabdoviridae	Novirhabdovirus	Novirhabdovirus piscine	France	11165	ssRNA(-)	FALSE	FALSE	Salmo trutta	8032	Salmo trutta	Salmo	Salmonidae	Salmoniformes	Actinopteri
MN186249.1	Rhabdoviridae_3	Lyssavirus rabies isolate GXSL2018, complete genome	Rhabdoviridae	Lyssavirus	Lyssavirus rabies	China	11923	ssRNA(-)	FALSE	FALSE	Canis lupus	9612	Canis lupus	Canis	Canidae	Carnivora	Mammalia
MN186250.1	Rhabdoviridae_3	Lyssavirus rabies isolate GXYZ2018, complete genome	Rhabdoviridae	Lyssavirus	Lyssavirus rabies	China	11923	ssRNA(-)	FALSE	FALSE	Canis lupus	9612	Canis lupus	Canis	Canidae	Carnivora	Mammalia
MN233905.1	Rhabdoviridae_10	Lyssavirus rabies strain MB.2012.1008DOG, complete genome	Rhabdoviridae	Lyssavirus	Lyssavirus rabies	Canada	11926	ssRNA(-)	FALSE	FALSE	Canis lupus	9612	Canis lupus	Canis	Canidae	Carnivora	Mammalia
MN233923.1	Rhabdoviridae_10	Lyssavirus rabies strain NL.2004.5133DOG, complete genome	Rhabdoviridae	Lyssavirus	Lyssavirus rabies	Canada	11926	ssRNA(-)	FALSE	FALSE	Canis lupus	9612	Canis lupus	Canis	Canidae	Carnivora	Mammalia
MN233939.1	Rhabdoviridae_10	Lyssavirus rabies strain NL.2015.0106DOG, complete genome	Rhabdoviridae	Lyssavirus	Lyssavirus rabies	Canada	11926	ssRNA(-)	FALSE	FALSE	Canis lupus	9612	Canis lupus	Canis	Canidae	Carnivora	Mammalia
MN233964.1	Rhabdoviridae_10	Lyssavirus rabies strain NT.2005.0250DOG, complete genome	Rhabdoviridae	Lyssavirus	Lyssavirus rabies	Canada	11927	ssRNA(-)	FALSE	FALSE	Canis lupus	9612	Canis lupus	Canis	Canidae	Carnivora	Mammalia
MN233971.1	Rhabdoviridae_10	Lyssavirus rabies strain NT.2012.0338DOG, complete genome	Rhabdoviridae	Lyssavirus	Lyssavirus rabies	Canada	11927	ssRNA(-)	FALSE	FALSE	Canis lupus	9612	Canis lupus	Canis	Canidae	Carnivora	Mammalia
MN233996.1	Rhabdoviridae_10	Lyssavirus rabies strain NU.2013.0398DOG, complete genome	Rhabdoviridae	Lyssavirus	Lyssavirus rabies	Canada	11926	ssRNA(-)	FALSE	FALSE	Canis lupus	9612	Canis lupus	Canis	Canidae	Carnivora	Mammalia
MN233997.1	Rhabdoviridae_10	Lyssavirus rabies strain NU.2013.0459DOG, complete genome	Rhabdoviridae	Lyssavirus	Lyssavirus rabies	Canada	11926	ssRNA(-)	FALSE	FALSE	Canis lupus	9612	Canis lupus	Canis	Canidae	Carnivora	Mammalia
MN234005.1	Rhabdoviridae_10	Lyssavirus rabies strain NU.2015.0375DOG, complete genome	Rhabdoviridae	Lyssavirus	Lyssavirus rabies	Canada	11926	ssRNA(-)	FALSE	FALSE	Canis lupus	9612	Canis lupus	Canis	Canidae	Carnivora	Mammalia
MN234011.1	Rhabdoviridae_10	Lyssavirus rabies strain NU.2017.0710DOG, complete genome	Rhabdoviridae	Lyssavirus	Lyssavirus rabies	Canada	11926	ssRNA(-)	FALSE	FALSE	Canis lupus	9612	Canis lupus	Canis	Canidae	Carnivora	Mammalia
MN234012.1	Rhabdoviridae_10	Lyssavirus rabies strain NU.2017.0722DOG, complete genome	Rhabdoviridae	Lyssavirus	Lyssavirus rabies	Canada	11926	ssRNA(-)	FALSE	FALSE	Canis lupus	9612	Canis lupus	Canis	Canidae	Carnivora	Mammalia
MN234015.1	Rhabdoviridae_10	Lyssavirus rabies strain ON.2013.0595DOG, complete genome	Rhabdoviridae	Lyssavirus	Lyssavirus rabies	Canada	11926	ssRNA(-)	FALSE	FALSE	Canis lupus	9612	Canis lupus	Canis	Canidae	Carnivora	Mammalia
MN234019.1	Rhabdoviridae_10	Lyssavirus rabies strain QC.2000.2483DOG, complete genome	Rhabdoviridae	Lyssavirus	Lyssavirus rabies	Canada	11926	ssRNA(-)	FALSE	FALSE	Canis lupus	9612	Canis lupus	Canis	Canidae	Carnivora	Mammalia
MN234020.1	Rhabdoviridae_10	Lyssavirus rabies strain QC.2000.3420DOG, complete genome	Rhabdoviridae	Lyssavirus	Lyssavirus rabies	Canada	11926	ssRNA(-)	FALSE	FALSE	Canis lupus	9612	Canis lupus	Canis	Canidae	Carnivora	Mammalia
MN234024.1	Rhabdoviridae_10	Lyssavirus rabies strain QC.2003.1166DOG, complete genome	Rhabdoviridae	Lyssavirus	Lyssavirus rabies	Canada	11926	ssRNA(-)	FALSE	FALSE	Canis lupus	9612	Canis lupus	Canis	Canidae	Carnivora	Mammalia
MN234033.1	Rhabdoviridae_10	Lyssavirus rabies strain QC.2009.3238DOG, complete genome	Rhabdoviridae	Lyssavirus	Lyssavirus rabies	Canada	11926	ssRNA(-)	FALSE	FALSE	Canis lupus	9612	Canis lupus	Canis	Canidae	Carnivora	Mammalia
MN234034.1	Rhabdoviridae_10	Lyssavirus rabies strain QC.2009.3239DOG, complete genome	Rhabdoviridae	Lyssavirus	Lyssavirus rabies	Canada	11926	ssRNA(-)	FALSE	FALSE	Canis lupus	9612	Canis lupus	Canis	Canidae	Carnivora	Mammalia
MN234035.1	Rhabdoviridae_10	Lyssavirus rabies strain QC.2009.3324DOG, complete genome	Rhabdoviridae	Lyssavirus	Lyssavirus rabies	Canada	11926	ssRNA(-)	FALSE	FALSE	Canis lupus	9612	Canis lupus	Canis	Canidae	Carnivora	Mammalia
MN234037.1	Rhabdoviridae_10	Lyssavirus rabies strain QC.2012.0148DOG, complete genome	Rhabdoviridae	Lyssavirus	Lyssavirus rabies	Canada	11926	ssRNA(-)	FALSE	FALSE	Canis lupus	9612	Canis lupus	Canis	Canidae	Carnivora	Mammalia
MN234039.1	Rhabdoviridae_10	Lyssavirus rabies strain QC.2012.0244DOG, complete genome	Rhabdoviridae	Lyssavirus	Lyssavirus rabies	Canada	11926	ssRNA(-)	FALSE	FALSE	Canis lupus	9612	Canis lupus	Canis	Canidae	Carnivora	Mammalia
MN234041.1	Rhabdoviridae_10	Lyssavirus rabies strain QC.2012.0296DOG, complete genome	Rhabdoviridae	Lyssavirus	Lyssavirus rabies	Canada	11926	ssRNA(-)	FALSE	FALSE	Canis lupus	9612	Canis lupus	Canis	Canidae	Carnivora	Mammalia
MN234047.1	Rhabdoviridae_10	Lyssavirus rabies strain QC.2012.0540DOG, complete genome	Rhabdoviridae	Lyssavirus	Lyssavirus rabies	Canada	11926	ssRNA(-)	FALSE	FALSE	Canis lupus	9612	Canis lupus	Canis	Canidae	Carnivora	Mammalia
MN234051.1	Rhabdoviridae_10	Lyssavirus rabies strain QC.2015.0047DOG, complete genome	Rhabdoviridae	Lyssavirus	Lyssavirus rabies	Canada	11926	ssRNA(-)	FALSE	FALSE	Canis lupus	9612	Canis lupus	Canis	Canidae	Carnivora	Mammalia
MN234053.1	Rhabdoviridae_10	Lyssavirus rabies strain QC.2015.0107DOG, complete genome	Rhabdoviridae	Lyssavirus	Lyssavirus rabies	Canada	11926	ssRNA(-)	FALSE	FALSE	Canis lupus	9612	Canis lupus	Canis	Canidae	Carnivora	Mammalia
MN234056.1	Rhabdoviridae_10	Lyssavirus rabies strain QC.2017.0477DOG, complete genome	Rhabdoviridae	Lyssavirus	Lyssavirus rabies	Canada	11926	ssRNA(-)	FALSE	FALSE	Canis lupus	9612	Canis lupus	Canis	Canidae	Carnivora	Mammalia
MN418166.1	Rhabdoviridae_10	Lyssavirus rabies strain 1624-18, complete genome	Rhabdoviridae	Lyssavirus	Lyssavirus rabies	USA	11926	ssRNA(-)	FALSE	FALSE	Canis lupus	9612	Canis lupus	Canis	Canidae	Carnivora	Mammalia
MN857167.1	Rhabdoviridae_3	Lyssavirus rabies isolate BAI/BAINCR/2019-01/can, complete genome	Rhabdoviridae	Lyssavirus	Lyssavirus rabies	Philippines	11922	ssRNA(-)	FALSE	FALSE	Canis lupus	9612	Canis lupus	Canis	Canidae	Carnivora	Mammalia
MN857168.1	Rhabdoviridae_3	Lyssavirus rabies isolate BAI/BAINCR/2019-02/can, complete genome	Rhabdoviridae	Lyssavirus	Lyssavirus rabies	Philippines	11922	ssRNA(-)	FALSE	FALSE	Canis lupus	9612	Canis lupus	Canis	Canidae	Carnivora	Mammalia
MN857169.1	Rhabdoviridae_3	Lyssavirus rabies isolate BAI/BAINCR/2019-03/can, complete genome	Rhabdoviridae	Lyssavirus	Lyssavirus rabies	Philippines	11922	ssRNA(-)	FALSE	FALSE	Canis lupus	9612	Canis lupus	Canis	Canidae	Carnivora	Mammalia
MN857170.1	Rhabdoviridae_3	Lyssavirus rabies isolate BAI/BAI4A/2019-01/can, complete genome	Rhabdoviridae	Lyssavirus	Lyssavirus rabies	Philippines	11922	ssRNA(-)	FALSE	FALSE	Canis lupus	9612	Canis lupus	Canis	Canidae	Carnivora	Mammalia
MT381995.1	Rhabdoviridae_154	Cucurbit cytorhabdovirus 1 isolate ND4, complete genome	Rhabdoviridae	Cytorhabdovirus	Cytorhabdovirus cucurbitae	Greece	13069	ssRNA(-)	FALSE	FALSE	Cucurbita pepo	3663	Cucurbita pepo	Cucurbita	Cucurbitaceae	Cucurbitales	Magnoliopsida
MT454631.1	Rhabdoviridae_10	Lyssavirus rabies isolate 125/15, complete genome	Rhabdoviridae	Lyssavirus	Lyssavirus rabies	South Africa	11923	ssRNA(-)	FALSE	FALSE	Canis lupus	9612	Canis lupus	Canis	Canidae	Carnivora	Mammalia
MT454634.1	Rhabdoviridae_10	Lyssavirus rabies isolate 471/15, complete genome	Rhabdoviridae	Lyssavirus	Lyssavirus rabies	South Africa	11923	ssRNA(-)	FALSE	FALSE	Canis lupus	9612	Canis lupus	Canis	Canidae	Carnivora	Mammalia
MT454635.1	Rhabdoviridae_10	Lyssavirus rabies isolate 682/15, complete genome	Rhabdoviridae	Lyssavirus	Lyssavirus rabies	South Africa	11923	ssRNA(-)	FALSE	FALSE	Canis lupus	9612	Canis lupus	Canis	Canidae	Carnivora	Mammalia
MT454636.1	Rhabdoviridae_10	Lyssavirus rabies isolate 516/16, complete genome	Rhabdoviridae	Lyssavirus	Lyssavirus rabies	South Africa	11923	ssRNA(-)	FALSE	FALSE	Canis lupus	9612	Canis lupus	Canis	Canidae	Carnivora	Mammalia
MT454637.1	Rhabdoviridae_10	Lyssavirus rabies isolate 583/16, complete genome	Rhabdoviridae	Lyssavirus	Lyssavirus rabies	South Africa	11923	ssRNA(-)	FALSE	FALSE	Canis lupus	9612	Canis lupus	Canis	Canidae	Carnivora	Mammalia
MT454639.1	Rhabdoviridae_10	Lyssavirus rabies isolate 635/16, complete genome	Rhabdoviridae	Lyssavirus	Lyssavirus rabies	South Africa	11923	ssRNA(-)	FALSE	FALSE	Canis lupus	9612	Canis lupus	Canis	Canidae	Carnivora	Mammalia
MT454641.1	Rhabdoviridae_10	Lyssavirus rabies isolate 690/16, complete genome	Rhabdoviridae	Lyssavirus	Lyssavirus rabies	South Africa	11923	ssRNA(-)	FALSE	FALSE	Canis lupus	9612	Canis lupus	Canis	Canidae	Carnivora	Mammalia
MT454643.1	Rhabdoviridae_10	Lyssavirus rabies isolate 269/17, complete genome	Rhabdoviridae	Lyssavirus	Lyssavirus rabies	South Africa	11922	ssRNA(-)	FALSE	FALSE	Canis lupus	9612	Canis lupus	Canis	Canidae	Carnivora	Mammalia
MT454644.1	Rhabdoviridae_10	Lyssavirus rabies isolate 368/17, complete genome	Rhabdoviridae	Lyssavirus	Lyssavirus rabies	South Africa	11923	ssRNA(-)	FALSE	FALSE	Canis lupus	9612	Canis lupus	Canis	Canidae	Carnivora	Mammalia
MT454645.1	Rhabdoviridae_10	Lyssavirus rabies isolate 400/17, complete genome	Rhabdoviridae	Lyssavirus	Lyssavirus rabies	South Africa	11922	ssRNA(-)	FALSE	FALSE	Canis lupus	9612	Canis lupus	Canis	Canidae	Carnivora	Mammalia
MT952336.1	Rhabdoviridae_158	Rose virus R isolate MDR92016, complete genome	Rhabdoviridae	Cytorhabdovirus	Cytorhabdovirus rosae	USA	13601	ssRNA(-)	FALSE	FALSE	Rosa hybrid	128735	Rosa hybrid cultivar	Rosa	Rosaceae	Rosales	Magnoliopsida
MW039593.1	Rhabdoviridae_160	Chrysanthemum yellow dwarf virus isolate cq, complete genome	Rhabdoviridae	Cytorhabdovirus	Chrysanthemum yellow dwarf virus	China	14086	ssRNA(-)	FALSE	FALSE	Chrysanthemum	13422		Chrysanthemum	Asteraceae	Asterales	Magnoliopsida
MW057694.1	Rhabdoviridae_10	Rabies lyssavirus isolate BT005, complete genome	Rhabdoviridae	Lyssavirus	Lyssavirus rabies	Ghana	11905	ssRNA(-)	FALSE	FALSE	Canis lupus	9612	Canis lupus	Canis	Canidae	Carnivora	Mammalia
MW057695.1	Rhabdoviridae_10	Rabies lyssavirus isolate BT124, complete genome	Rhabdoviridae	Lyssavirus	Lyssavirus rabies	Ghana	11881	ssRNA(-)	FALSE	FALSE	Canis lupus	9612	Canis lupus	Canis	Canidae	Carnivora	Mammalia
MW239071.1	Rhabdoviridae_110	Papaya virus E isolate Macroptilium, complete genome	Rhabdoviridae	Cytorhabdovirus	Cytorhabdovirus caricae	Ecuador	13481	ssRNA(-)	FALSE	FALSE	Macroptilium gracile	260884	Macroptilium gracile	Macroptilium	Fabaceae	Fabales	Magnoliopsida
MW795715.1	Rhabdoviridae_125	Cytorhabdovirus fragariae isolate CN, complete genome	Rhabdoviridae	Cytorhabdovirus	Cytorhabdovirus fragariae	China	14051	ssRNA(-)	FALSE	FALSE	Fragaria	3746		Fragaria	Rosaceae	Rosales	Magnoliopsida
OK086697.1	Rhabdoviridae_197	Porcine ephemerovirus 1 isolate HeN10, complete genome	Rhabdoviridae	Ephemerovirus	Porcine ephemerovirus 1	China	14536	ssRNA(-)	FALSE	FALSE	Sus scrofa	9823	Sus scrofa	Sus	Suidae	Artiodactyla	Mammalia
OK135145.1	Rhabdoviridae_10	Rabies lyssavirus isolate 18007LIB, complete genome	Rhabdoviridae	Lyssavirus	Lyssavirus rabies	Liberia	11923	ssRNA(-)	FALSE	FALSE	Canis lupus	9612	Canis lupus	Canis	Canidae	Carnivora	Mammalia
OK135146.1	Rhabdoviridae_10	Rabies lyssavirus isolate 18008LIB, complete genome	Rhabdoviridae	Lyssavirus	Lyssavirus rabies	Liberia	11885	ssRNA(-)	FALSE	FALSE	Canis lupus	9612	Canis lupus	Canis	Canidae	Carnivora	Mammalia
OK135147.1	Rhabdoviridae_10	Rabies lyssavirus isolate 18009LIB, complete genome	Rhabdoviridae	Lyssavirus	Lyssavirus rabies	Liberia	11923	ssRNA(-)	FALSE	FALSE	Canis lupus	9612	Canis lupus	Canis	Canidae	Carnivora	Mammalia
OK135148.1	Rhabdoviridae_10	Rabies lyssavirus isolate 18018LIB, complete genome	Rhabdoviridae	Lyssavirus	Lyssavirus rabies	Liberia	11923	ssRNA(-)	FALSE	FALSE	Canis lupus	9612	Canis lupus	Canis	Canidae	Carnivora	Mammalia
OK317992.1	Rhabdoviridae_10	Lyssavirus rabies isolate 18033RDC_1Cn3, complete genome	Rhabdoviridae	Lyssavirus	Lyssavirus rabies	Democratic Republic of the Congo	11923	ssRNA(-)	FALSE	FALSE	Canis lupus	9612	Canis lupus	Canis	Canidae	Carnivora	Mammalia
OK317993.1	Rhabdoviridae_10	Lyssavirus rabies isolate 18065RDC_7Cn41, complete genome	Rhabdoviridae	Lyssavirus	Lyssavirus rabies	Democratic Republic of the Congo	11868	ssRNA(-)	FALSE	FALSE	Canis lupus	9612	Canis lupus	Canis	Canidae	Carnivora	Mammalia
OK317994.1	Rhabdoviridae_10	Lyssavirus rabies isolate 18026RDC_7Cn68, complete genome	Rhabdoviridae	Lyssavirus	Lyssavirus rabies	Democratic Republic of the Congo	11899	ssRNA(-)	FALSE	FALSE	Canis lupus	9612	Canis lupus	Canis	Canidae	Carnivora	Mammalia
OK317995.1	Rhabdoviridae_10	Lyssavirus rabies isolate 18093RDC_9Cn11, complete genome	Rhabdoviridae	Lyssavirus	Lyssavirus rabies	Democratic Republic of the Congo	11923	ssRNA(-)	FALSE	FALSE	Canis lupus	9612	Canis lupus	Canis	Canidae	Carnivora	Mammalia
OK317996.1	Rhabdoviridae_10	Lyssavirus rabies isolate 18101RDC_9Cn22, complete genome	Rhabdoviridae	Lyssavirus	Lyssavirus rabies	Democratic Republic of the Congo	11882	ssRNA(-)	FALSE	FALSE	Canis lupus	9612	Canis lupus	Canis	Canidae	Carnivora	Mammalia
OK317998.1	Rhabdoviridae_10	Lyssavirus rabies isolate 18037RDC_11Cn1, complete genome	Rhabdoviridae	Lyssavirus	Lyssavirus rabies	Democratic Republic of the Congo	11886	ssRNA(-)	FALSE	FALSE	Canis lupus	9612	Canis lupus	Canis	Canidae	Carnivora	Mammalia
OK317999.1	Rhabdoviridae_10	Lyssavirus rabies isolate 18114RDC_KN, complete genome	Rhabdoviridae	Lyssavirus	Lyssavirus rabies	Democratic Republic of the Congo	11923	ssRNA(-)	FALSE	FALSE	Canis lupus	9612	Canis lupus	Canis	Canidae	Carnivora	Mammalia
OL314495.1	Rhabdoviridae_10	Lyssavirus rabies isolate 5EG-QH, complete genome	Rhabdoviridae	Lyssavirus	Lyssavirus rabies	Egypt	11919	ssRNA(-)	FALSE	FALSE	Canis lupus	9612	Canis lupus	Canis	Canidae	Carnivora	Mammalia
OL422907.1	Rhabdoviridae_10	Rabies lyssavirus isolate 8493, complete genome	Rhabdoviridae	Lyssavirus	Lyssavirus rabies	India	11879	ssRNA(-)	FALSE	FALSE	Canis lupus	9612	Canis lupus	Canis	Canidae	Carnivora	Mammalia
OL422909.1	Rhabdoviridae_10	Rabies lyssavirus isolate 10145, complete genome	Rhabdoviridae	Lyssavirus	Lyssavirus rabies	India	11879	ssRNA(-)	FALSE	FALSE	Canis lupus	9612	Canis lupus	Canis	Canidae	Carnivora	Mammalia
OL439478.1	Rhabdoviridae_201	Paris yunnanensis betanucleorhabdovirus 1 isolate 2020MPV01, complete genome	Rhabdoviridae	Betanucleorhabdovirus	Paris yunnanensis betanucleorhabdovirus 1	China	13709	ssRNA(-)	FALSE	FALSE	Paris polyphylla	49666	Paris polyphylla	Paris	Melanthiaceae	Liliales	Magnoliopsida
OL515135.1	Rhabdoviridae_10	Rabies lyssavirus isolate DR1036, complete genome	Rhabdoviridae	Lyssavirus	Lyssavirus rabies	Romania	11801	ssRNA(-)	FALSE	FALSE	Canis lupus	9612	Canis lupus	Canis	Canidae	Carnivora	Mammalia
OL515138.1	Rhabdoviridae_10	Rabies lyssavirus isolate DR1026, complete genome	Rhabdoviridae	Lyssavirus	Lyssavirus rabies	Romania	11801	ssRNA(-)	FALSE	FALSE	Canis lupus	9612	Canis lupus	Canis	Canidae	Carnivora	Mammalia
OM021440.1	Rhabdoviridae_10	Lyssavirus rabies isolate DR1200, complete genome	Rhabdoviridae	Lyssavirus	Lyssavirus rabies	Moldova	11845	ssRNA(-)	FALSE	FALSE	Canis lupus	9612	Canis lupus	Canis	Canidae	Carnivora	Mammalia
OM542191.1	Rhabdoviridae_10	Lyssavirus rabies isolate 2252181020P_POL, complete genome	Rhabdoviridae	Lyssavirus	Lyssavirus rabies	Poland	11801	ssRNA(-)	FALSE	FALSE	Canis lupus	9612	Canis lupus	Canis	Canidae	Carnivora	Mammalia
OM863568.1	Rhabdoviridae_10	Lyssavirus rabies isolate DS-C, complete genome	Rhabdoviridae	Lyssavirus	Lyssavirus rabies	India	11859	ssRNA(-)	FALSE	FALSE	Equus asinus	9793	Equus asinus	Equus	Equidae	Perissodactyla	Mammalia
OP477373.1	Rhabdoviridae_10	Lyssavirus rabies isolate Rab-1-3, complete genome	Rhabdoviridae	Lyssavirus	Lyssavirus rabies	Kazakhstan	11799	ssRNA(-)	FALSE	FALSE	Canis lupus	9612	Canis lupus	Canis	Canidae	Carnivora	Mammalia
OQ256237.1	Rhabdoviridae_241	Babaco nucleorhabdovirus 1 isolate Paute, complete genome	Rhabdoviridae	Nucleorhabdovirus	Babaco nucleorhabdovirus 1	Ecuador	12802	ssRNA(-)	FALSE	FALSE	Vasconcellea
OQ544455.1	Rhabdoviridae_10	Lyssavirus rabies isolate VB1071-2022_Dog_V.Slemence_SK, complete genome	Rhabdoviridae	Lyssavirus	Lyssavirus rabies	Slovakia	11842	ssRNA(-)	FALSE	FALSE	Canis lupus	9612	Canis lupus	Canis	Canidae	Carnivora	Mammalia
AP018925.1	Herpesviridae_4	Suid alphaherpesvirus 1 DNA, complete sequence, isolate: MY-1	Herpesviridae	Varicellovirus	Varicellovirus suidalpha1	Japan	143277	dsDNA	FALSE	FALSE	Canis lupus	9612	Canis lupus	Canis	Canidae	Carnivora	Mammalia
KF274499.1	Herpesviridae_25	Alcelaphine herpesvirus 2 isolate topi-AlHV-2, complete genome	Herpesviridae	Macavirus	Macavirus alcelaphinegamma2	USA	137090	dsDNA	FALSE	FALSE	Damaliscus lunatus	9929	Damaliscus lunatus	Damaliscus	Bovidae	Artiodactyla	Mammalia
KU198433.1	Herpesviridae_4	Suid alphaherpesvirus 1 strain ADV32751/Italy2014, complete genome	Herpesviridae	Varicellovirus	Varicellovirus suidalpha1	Italy	142276	dsDNA	FALSE	FALSE	Canis lupus	9612	Canis lupus	Canis	Canidae	Carnivora	Mammalia
KX828242.1	Herpesviridae_43	Canid alphaherpesvirus 1 strain BTU-1 isolate HVC199/12, complete genome	Herpesviridae	Varicellovirus	Varicellovirus canidalpha1	Brazil	125187	dsDNA	FALSE	FALSE	Canis lupus	9612	Canis lupus	Canis	Canidae	Carnivora	Mammalia
KX905136.2	Herpesviridae_44	Alcelaphine gammaherpesvirus 1 strain WC11, complete genome	Herpesviridae	Macavirus	Macavirus alcelaphinegamma1	Kenya	134592	dsDNA	FALSE	FALSE	Connochaetes taurinus	9927	Connochaetes taurinus	Connochaetes	Bovidae	Artiodactyla	Mammalia
KY057364.1	Herpesviridae_43	Canid alphaherpesvirus 1 strain 15-4016-NSW, complete genome	Herpesviridae	Varicellovirus	Varicellovirus canidalpha1	Australia	125026	dsDNA	FALSE	FALSE	Canis lupus	9612	Canis lupus	Canis	Canidae	Carnivora	Mammalia
LT934125.1	Herpesviridae_4	Suid alphaherpesvirus 1 strain PRV-MdBio genome assembly, complete genome: monopartite	Herpesviridae	Varicellovirus	Varicellovirus suidalpha1	Serbia	142922	dsDNA	FALSE	FALSE	Sus scrofa	9823	Sus scrofa	Sus	Suidae	Artiodactyla	Mammalia
MF431613.1	Herpesviridae_16	Equid alphaherpesvirus 8 strain EHV-8/IR/2010/16, complete genome	Herpesviridae	Varicellovirus	Varicellovirus equidalpha8	Ireland	149405	dsDNA	FALSE	FALSE	Equus asinus	9793	Equus asinus	Equus	Equidae	Perissodactyla	Mammalia
MF431614.1	Herpesviridae_16	Equid alphaherpesvirus 8 strain EHV-8/IR/2015/40, complete genome	Herpesviridae	Varicellovirus	Varicellovirus equidalpha8	Ireland	149667	dsDNA	FALSE	FALSE	Equus asinus	9793	Equus asinus	Equus	Equidae	Perissodactyla	Mammalia
MG957497.1	Herpesviridae_52	Murid betaherpesvirus 1 isolate s88_sk2733, complete genome	Herpesviridae	Muromegalovirus	Muromegalovirus muridbeta1	Czech Republic	230121	dsDNA	FALSE	FALSE	Mus musculus	10090	Mus musculus	Mus	Muridae	Rodentia	Mammalia
MH118556.1	Herpesviridae_52	Murid betaherpesvirus 1 isolate SN51_s45_sk2703, complete genome	Herpesviridae	Muromegalovirus	Muromegalovirus muridbeta1	Czech Republic	230432	dsDNA	FALSE	FALSE	Mus musculus	10090	Mus musculus	Mus	Muridae	Rodentia	Mammalia
MH118557.1	Herpesviridae_52	Murid betaherpesvirus 1 isolate s02_sk2676, complete genome	Herpesviridae	Muromegalovirus	Muromegalovirus muridbeta1	Germany	231068	dsDNA	FALSE	FALSE	Mus musculus	10090	Mus musculus	Mus	Muridae	Rodentia	Mammalia
MH118558.1	Herpesviridae_52	Murid betaherpesvirus 1 isolate s17_sk2742, complete genome	Herpesviridae	Muromegalovirus	Muromegalovirus muridbeta1	Germany	230184	dsDNA	FALSE	FALSE	Mus musculus	10090	Mus musculus	Mus	Muridae	Rodentia	Mammalia
MW353125.1	Herpesviridae_43	Canid alphaherpesvirus 1 strain ELAL-1, complete genome	Herpesviridae	Varicellovirus	Varicellovirus canidalpha1	USA	125202	dsDNA	FALSE	FALSE	Canis lupus	9612	Canis lupus	Canis	Canidae	Carnivora	Mammalia
MW353126.1	Herpesviridae_43	Canid alphaherpesvirus 1 strain ELAL-2, complete genome	Herpesviridae	Varicellovirus	Varicellovirus canidalpha1	USA	125171	dsDNA	FALSE	FALSE	Canis lupus	9612	Canis lupus	Canis	Canidae	Carnivora	Mammalia
MW353127.1	Herpesviridae_43	Canid alphaherpesvirus 1 strain ELAL-3, complete genome	Herpesviridae	Varicellovirus	Varicellovirus canidalpha1	USA	125177	dsDNA	FALSE	FALSE	Canis lupus	9612	Canis lupus	Canis	Canidae	Carnivora	Mammalia
MW353128.1	Herpesviridae_43	Canid alphaherpesvirus 1 strain ELAL-4, complete genome	Herpesviridae	Varicellovirus	Varicellovirus canidalpha1	USA	125178	dsDNA	FALSE	FALSE	Canis lupus	9612	Canis lupus	Canis	Canidae	Carnivora	Mammalia
MW353129.1	Herpesviridae_43	Canid alphaherpesvirus 1 strain ELAL-5, complete genome	Herpesviridae	Varicellovirus	Varicellovirus canidalpha1	USA	125173	dsDNA	FALSE	FALSE	Canis lupus	9612	Canis lupus	Canis	Canidae	Carnivora	Mammalia
MW353130.1	Herpesviridae_43	Canid alphaherpesvirus 1 strain ELAL-6, complete genome	Herpesviridae	Varicellovirus	Varicellovirus canidalpha1	USA	125160	dsDNA	FALSE	FALSE	Canis lupus	9612	Canis lupus	Canis	Canidae	Carnivora	Mammalia
MW353131.1	Herpesviridae_43	Canid alphaherpesvirus 1 strain ELAL-7, complete genome	Herpesviridae	Varicellovirus	Varicellovirus canidalpha1	USA	125174	dsDNA	FALSE	FALSE	Canis lupus	9612	Canis lupus	Canis	Canidae	Carnivora	Mammalia
MW353132.1	Herpesviridae_43	Canid alphaherpesvirus 1 strain ELAL-8, complete genome	Herpesviridae	Varicellovirus	Varicellovirus canidalpha1	USA	125158	dsDNA	FALSE	FALSE	Canis lupus	9612	Canis lupus	Canis	Canidae	Carnivora	Mammalia
MW353133.1	Herpesviridae_43	Canid alphaherpesvirus 1 strain ELAL-9, complete genome	Herpesviridae	Varicellovirus	Varicellovirus canidalpha1	USA	125178	dsDNA	FALSE	FALSE	Canis lupus	9612	Canis lupus	Canis	Canidae	Carnivora	Mammalia
MW353134.1	Herpesviridae_43	Canid alphaherpesvirus 1 strain ELAL-10, complete genome	Herpesviridae	Varicellovirus	Varicellovirus canidalpha1	USA	125179	dsDNA	FALSE	FALSE	Canis lupus	9612	Canis lupus	Canis	Canidae	Carnivora	Mammalia
MW353135.1	Herpesviridae_43	Canid alphaherpesvirus 1 strain ELAL-11, complete genome	Herpesviridae	Varicellovirus	Varicellovirus canidalpha1	USA	125177	dsDNA	FALSE	FALSE	Canis lupus	9612	Canis lupus	Canis	Canidae	Carnivora	Mammalia
MW353136.1	Herpesviridae_43	Canid alphaherpesvirus 1 strain ELAL-12, complete genome	Herpesviridae	Varicellovirus	Varicellovirus canidalpha1	USA	125162	dsDNA	FALSE	FALSE	Canis lupus	9612	Canis lupus	Canis	Canidae	Carnivora	Mammalia
MW353137.1	Herpesviridae_43	Canid alphaherpesvirus 1 strain ELAL-14, complete genome	Herpesviridae	Varicellovirus	Varicellovirus canidalpha1	USA	125176	dsDNA	FALSE	FALSE	Canis lupus	9612	Canis lupus	Canis	Canidae	Carnivora	Mammalia
MW353138.1	Herpesviridae_43	Canid alphaherpesvirus 1 strain ELAL-13, complete genome	Herpesviridae	Varicellovirus	Varicellovirus canidalpha1	USA	125163	dsDNA	FALSE	FALSE	Canis lupus	9612	Canis lupus	Canis	Canidae	Carnivora	Mammalia
MW353139.1	Herpesviridae_43	Canid alphaherpesvirus 1 strain ELAL-15, complete genome	Herpesviridae	Varicellovirus	Varicellovirus canidalpha1	USA	125162	dsDNA	FALSE	FALSE	Canis lupus	9612	Canis lupus	Canis	Canidae	Carnivora	Mammalia
OP997220.1	Herpesviridae_43	Canid alphaherpesvirus 1, complete genome	Herpesviridae	Varicellovirus	Varicellovirus canidalpha1	Italy	125214	dsDNA	FALSE	FALSE	Canis lupus	9612	Canis lupus	Canis	Canidae	Carnivora	Mammalia
MH719203.1	Poxviridae_8	Fowlpox virus isolate FWPV-SD15-670.1, complete genome	Poxviridae	Avipoxvirus	Fowlpox virus	USA	288196	dsDNA	FALSE	FALSE	Meleagris gallopavo	9103	Meleagris gallopavo	Meleagris	Phasianidae	Galliformes	Aves
MH734528.1	Poxviridae_8	Fowlpox virus isolate FWPV-SD15-670.2, complete genome	Poxviridae	Avipoxvirus	Fowlpox virus	USA	295938	dsDNA	FALSE	FALSE	Meleagris gallopavo	9103	Meleagris gallopavo	Meleagris	Phasianidae	Galliformes	Aves
MW036632.1	Poxviridae_20	Swinepox virus isolate SwPV/India-Assam/16, complete genome	Poxviridae	Suipoxvirus	Swinepox virus	India	146432	dsDNA	FALSE	FALSE	Sus scrofa	9823	Sus scrofa	Sus	Suidae	Artiodactyla	Mammalia
EU716337.1	Paramyxoviridae_3	Canine distemper virus isolate 164071, complete genome	Paramyxoviridae	Morbillivirus	Morbillivirus canis	USA	15690	ssRNA(-)	FALSE	FALSE	Canis lupus	9612	Canis lupus	Canis	Canidae	Carnivora	Mammalia
JN896331.1	Paramyxoviridae_3	Canine distemper virus strain PS, complete genome	Paramyxoviridae	Morbillivirus	Morbillivirus canis	China	15690	ssRNA(-)	FALSE	FALSE	Canis lupus	9612	Canis lupus	Canis	Canidae	Carnivora	Mammalia
JQ743321.1	Paramyxoviridae_30	Parainfluenza virus 5 strain CPI+, complete genome	Paramyxoviridae	Orthorubulavirus	Mammalian orthorubulavirus 5	USA	15246	ssRNA(-)	FALSE	FALSE	Canis lupus	9612	Canis lupus	Canis	Canidae	Carnivora	Mammalia
JX857409.1	Paramyxoviridae_35	Porcine parainfluenza virus 1 strain S206N, complete genome	Paramyxoviridae	Respirovirus	Respirovirus suis	Hong Kong	15396	ssRNA(-)	FALSE	FALSE	Sus scrofa	9823	Sus scrofa	Sus	Suidae	Artiodactyla	Mammalia
JX857410.1	Paramyxoviridae_35	Porcine parainfluenza virus 1 strain S033N, complete genome	Paramyxoviridae	Respirovirus	Respirovirus suis	Hong Kong	15396	ssRNA(-)	FALSE	FALSE	Sus scrofa	9823	Sus scrofa	Sus	Suidae	Artiodactyla	Mammalia
JX857411.1	Paramyxoviridae_35	Porcine parainfluenza virus 1 strain S119N, complete genome	Paramyxoviridae	Respirovirus	Respirovirus suis	Hong Kong	15396	ssRNA(-)	FALSE	FALSE	Sus scrofa	9823	Sus scrofa	Sus	Suidae	Artiodactyla	Mammalia
KC237063.1	Paramyxoviridae_30	Parainfluenza virus 5 strain 08-1990, complete genome	Paramyxoviridae	Orthorubulavirus	Mammalian orthorubulavirus 5	South Korea	15246	ssRNA(-)	FALSE	FALSE	Canis lupus	9612	Canis lupus	Canis	Canidae	Carnivora	Mammalia
KC237064.1	Paramyxoviridae_30	Parainfluenza virus 5 strain 1168-1, complete genome	Paramyxoviridae	Orthorubulavirus	Mammalian orthorubulavirus 5	South Korea	15246	ssRNA(-)	FALSE	FALSE	Canis lupus	9612	Canis lupus	Canis	Canidae	Carnivora	Mammalia
KC237065.1	Paramyxoviridae_30	Parainfluenza virus 5 strain D277, complete genome	Paramyxoviridae	Orthorubulavirus	Mammalian orthorubulavirus 5	South Korea	15246	ssRNA(-)	FALSE	FALSE	Canis lupus	9612	Canis lupus	Canis	Canidae	Carnivora	Mammalia
KF278639.1	Paramyxoviridae_39	Mojiang virus isolate Tongguan1, complete genome	Paramyxoviridae	Henipavirus	Henipavirus mojiangense	China	18406	ssRNA(-)	FALSE	FALSE	Rattus tanezumi	35732	Rattus tanezumi	Rattus	Muridae	Rodentia	Mammalia
KJ123771.1	Paramyxoviridae_3	Canine distemper virus isolate 171391-513, complete genome	Paramyxoviridae	Morbillivirus	Morbillivirus canis	USA	15690	ssRNA(-)	FALSE	FALSE	Canis lupus	9612	Canis lupus	Canis	Canidae	Carnivora	Mammalia
KM280689.1	Paramyxoviridae_3	Canine distemper virus strain Uy251, complete genome	Paramyxoviridae	Morbillivirus	Morbillivirus canis	Uruguay	15477	ssRNA(-)	FALSE	FALSE	Canis lupus	9612	Canis lupus	Canis	Canidae	Carnivora	Mammalia
KU578257.1	Paramyxoviridae_3	Morbillivirus canis isolate SE/1994/domestic_dog, complete genome	Paramyxoviridae	Morbillivirus	Morbillivirus canis		15700	ssRNA(-)	FALSE	FALSE	Canis lupus	9612	Canis lupus	Canis	Canidae	Carnivora	Mammalia
KX347928.1	Paramyxoviridae_3	Morbillivirus canis isolate CDV-AH, complete genome	Paramyxoviridae	Morbillivirus	Morbillivirus canis	China	15690	ssRNA(-)	FALSE	FALSE	Canis lupus	9612	Canis lupus	Canis	Canidae	Carnivora	Mammalia
KX709880.1	Paramyxoviridae_3	Morbillivirus canis strain HL001, complete genome	Paramyxoviridae	Morbillivirus	Morbillivirus canis	China	15690	ssRNA(-)	FALSE	FALSE	Canis lupus	9612	Canis lupus	Canis	Canidae	Carnivora	Mammalia
KX774415.1	Paramyxoviridae_3	Morbillivirus canis strain PT61/Pt 2004, complete genome	Paramyxoviridae	Morbillivirus	Morbillivirus canis	Russia	15674	ssRNA(-)	FALSE	FALSE	Panthera tigris	9694	Panthera tigris	Panthera	Felidae	Carnivora	Mammalia
KY114804.1	Paramyxoviridae_30	Parainfluenza virus 5 strain CPIV-HeN0718, complete genome	Paramyxoviridae	Orthorubulavirus	Mammalian orthorubulavirus 5	China	15246	ssRNA(-)	FALSE	FALSE	Canis lupus	9612	Canis lupus	Canis	Canidae	Carnivora	Mammalia
KY685075.1	Paramyxoviridae_30	Parainfluenza virus 5, complete genome	Paramyxoviridae	Orthorubulavirus	Mammalian orthorubulavirus 5	China	15246	ssRNA(-)	FALSE	FALSE	Panthera tigris	9694	Panthera tigris	Panthera	Felidae	Carnivora	Mammalia
LC159587.1	Paramyxoviridae_3	Morbillivirus canis RNA, complete genome, strain: CDV/dog/HCM/33/140816	Paramyxoviridae	Morbillivirus	Morbillivirus canis	Viet Nam	15690	ssRNA(-)	FALSE	FALSE	Canis lupus	9612	Canis lupus	Canis	Canidae	Carnivora	Mammalia
MF437053.1	Paramyxoviridae_3	Morbillivirus canis from Gabon, complete genome	Paramyxoviridae	Morbillivirus	Morbillivirus canis	Gabon	15715	ssRNA(-)	FALSE	FALSE	Canis lupus	9612	Canis lupus	Canis	Canidae	Carnivora	Mammalia
MF567967.1	Paramyxoviridae_35	Respirovirus suis strain PPIV1 15TOSU0582, complete genome	Paramyxoviridae	Respirovirus	Respirovirus suis	USA	15378	ssRNA(-)	FALSE	FALSE	Sus scrofa	9823	Sus scrofa	Sus	Suidae	Artiodactyla	Mammalia
MF926597.1	Paramyxoviridae_3	Morbillivirus canis isolate BJ16B2, complete genome	Paramyxoviridae	Morbillivirus	Morbillivirus canis	China	15690	ssRNA(-)	FALSE	FALSE	Canis lupus	9612	Canis lupus	Canis	Canidae	Carnivora	Mammalia
MF926599.1	Paramyxoviridae_3	Morbillivirus canis isolate BJ16B35, complete genome	Paramyxoviridae	Morbillivirus	Morbillivirus canis	China	15690	ssRNA(-)	FALSE	FALSE	Canis lupus	9612	Canis lupus	Canis	Canidae	Carnivora	Mammalia
MF926600.1	Paramyxoviridae_3	Morbillivirus canis isolate BJ16B53, complete genome	Paramyxoviridae	Morbillivirus	Morbillivirus canis	China	15690	ssRNA(-)	FALSE	FALSE	Canis lupus	9612	Canis lupus	Canis	Canidae	Carnivora	Mammalia
MF926601.1	Paramyxoviridae_3	Morbillivirus canis isolate BJ16C0, complete genome	Paramyxoviridae	Morbillivirus	Morbillivirus canis	China	15690	ssRNA(-)	FALSE	FALSE	Canis lupus	9612	Canis lupus	Canis	Canidae	Carnivora	Mammalia
MF926602.1	Paramyxoviridae_3	Morbillivirus canis isolate BJ16C7, complete genome	Paramyxoviridae	Morbillivirus	Morbillivirus canis	China	15690	ssRNA(-)	FALSE	FALSE	Canis lupus	9612	Canis lupus	Canis	Canidae	Carnivora	Mammalia
MF926603.1	Paramyxoviridae_3	Morbillivirus canis isolate BJ16C8, complete genome	Paramyxoviridae	Morbillivirus	Morbillivirus canis	China	15690	ssRNA(-)	FALSE	FALSE	Canis lupus	9612	Canis lupus	Canis	Canidae	Carnivora	Mammalia
MF926604.1	Paramyxoviridae_3	Morbillivirus canis isolate BJ16C9, complete genome	Paramyxoviridae	Morbillivirus	Morbillivirus canis	China	15690	ssRNA(-)	FALSE	FALSE	Canis lupus	9612	Canis lupus	Canis	Canidae	Carnivora	Mammalia
MH370862.1	Paramyxoviridae_30	Mammalian orthorubulavirus 5 strain HMZ, complete genome	Paramyxoviridae	Orthorubulavirus	Mammalian orthorubulavirus 5	China	15246	ssRNA(-)	FALSE	FALSE	Panthera tigris	9694	Panthera tigris	Panthera	Felidae	Carnivora	Mammalia
MH396493.1	Paramyxoviridae_35	Respirovirus suis isolate KS 17-258, complete genome	Paramyxoviridae	Respirovirus	Respirovirus suis	USA	15396	ssRNA(-)	FALSE	FALSE	Sus scrofa	9823	Sus scrofa	Sus	Suidae	Artiodactyla	Mammalia
MH411104.1	Paramyxoviridae_68	Crotalus paramyxovirus strain CEVAP/LDM-BTU-1, complete genome	Paramyxoviridae	Ferlavirus	Crotalus paramyxovirus	Brazil	15379	ssRNA(-)	FALSE	FALSE	Crotalus durissus	8731	Crotalus durissus	Crotalus	Viperidae	Squamata	Lepidosauria
MH428627.1	Paramyxoviridae_4	Human respirovirus 3 isolate UG-KAN-RW-2017, complete genome	Paramyxoviridae	Respirovirus	Respirovirus pneumoniae	Uganda	15407	ssRNA(-)	FALSE	FALSE	Pan troglodytes	9598	Pan troglodytes	Pan	Hominidae	Primates	Mammalia
MH484613.1	Paramyxoviridae_3	Morbillivirus canis isolate CDV Kiki, complete genome	Paramyxoviridae	Morbillivirus	Morbillivirus canis	Brazil	15662	ssRNA(-)	FALSE	FALSE	Canis lupus	9612	Canis lupus	Canis	Canidae	Carnivora	Mammalia
MH496772.1	Paramyxoviridae_3	Morbillivirus canis isolate CDV1_TH/2014, complete genome	Paramyxoviridae	Morbillivirus	Morbillivirus canis	Thailand	15690	ssRNA(-)	FALSE	FALSE	Canis lupus	9612	Canis lupus	Canis	Canidae	Carnivora	Mammalia
MH496773.1	Paramyxoviridae_3	Morbillivirus canis isolate CDV2_TH/2014, complete genome	Paramyxoviridae	Morbillivirus	Morbillivirus canis	Thailand	15690	ssRNA(-)	FALSE	FALSE	Canis lupus	9612	Canis lupus	Canis	Canidae	Carnivora	Mammalia
MH496774.1	Paramyxoviridae_3	Morbillivirus canis isolate CDV3_TH/2014, complete genome	Paramyxoviridae	Morbillivirus	Morbillivirus canis	Thailand	15690	ssRNA(-)	FALSE	FALSE	Canis lupus	9612	Canis lupus	Canis	Canidae	Carnivora	Mammalia
MH496775.1	Paramyxoviridae_3	Morbillivirus canis isolate CDV4_TH/2014, complete genome	Paramyxoviridae	Morbillivirus	Morbillivirus canis	Thailand	15690	ssRNA(-)	FALSE	FALSE	Canis lupus	9612	Canis lupus	Canis	Canidae	Carnivora	Mammalia
MH496776.1	Paramyxoviridae_3	Morbillivirus canis isolate CDV7_TH/2014, complete genome	Paramyxoviridae	Morbillivirus	Morbillivirus canis	Thailand	15690	ssRNA(-)	FALSE	FALSE	Canis lupus	9612	Canis lupus	Canis	Canidae	Carnivora	Mammalia
MH496777.1	Paramyxoviridae_3	Morbillivirus canis isolate CDV8_TH/2014, complete genome	Paramyxoviridae	Morbillivirus	Morbillivirus canis	Thailand	15690	ssRNA(-)	FALSE	FALSE	Canis lupus	9612	Canis lupus	Canis	Canidae	Carnivora	Mammalia
MH496778.1	Paramyxoviridae_3	Morbillivirus canis isolate CDV5_TH/2014, complete genome	Paramyxoviridae	Morbillivirus	Morbillivirus canis	Thailand	15671	ssRNA(-)	FALSE	FALSE	Canis lupus	9612	Canis lupus	Canis	Canidae	Carnivora	Mammalia
MH496779.1	Paramyxoviridae_3	Morbillivirus canis isolate CDV6_TH/2014, complete genome	Paramyxoviridae	Morbillivirus	Morbillivirus canis	Thailand	15683	ssRNA(-)	FALSE	FALSE	Canis lupus	9612	Canis lupus	Canis	Canidae	Carnivora	Mammalia
MK431532.1	Paramyxoviridae_3	Morbillivirus canis isolate Asia-1/Canine/NTU 2005-1, complete genome	Paramyxoviridae	Morbillivirus	Morbillivirus canis	Taiwan	15690	ssRNA(-)	FALSE	FALSE	Canis lupus	9612	Canis lupus	Canis	Canidae	Carnivora	Mammalia
MK673558.1	Paramyxoviridae_7	Henipavirus nipahense isolate 808579, complete genome	Paramyxoviridae	Henipavirus	Henipavirus nipahense	Malaysia	18234	ssRNA(-)	FALSE	FALSE	Sus scrofa	9823	Sus scrofa	Sus	Suidae	Artiodactyla	Mammalia
MK673559.1	Paramyxoviridae_7	Henipavirus nipahense isolate 808581, complete genome	Paramyxoviridae	Henipavirus	Henipavirus nipahense	Malaysia	18231	ssRNA(-)	FALSE	FALSE	Sus scrofa	9823	Sus scrofa	Sus	Suidae	Artiodactyla	Mammalia
MK673560.1	Paramyxoviridae_7	Henipavirus nipahense isolate 808585, complete genome	Paramyxoviridae	Henipavirus	Henipavirus nipahense	Malaysia	18231	ssRNA(-)	FALSE	FALSE	Sus scrofa	9823	Sus scrofa	Sus	Suidae	Artiodactyla	Mammalia
MK673561.1	Paramyxoviridae_7	Henipavirus nipahense isolate 808589, complete genome	Paramyxoviridae	Henipavirus	Henipavirus nipahense	Malaysia	18231	ssRNA(-)	FALSE	FALSE	Sus scrofa	9823	Sus scrofa	Sus	Suidae	Artiodactyla	Mammalia
MK673563.1	Paramyxoviridae_7	Henipavirus nipahense isolate 808652, complete genome	Paramyxoviridae	Henipavirus	Henipavirus nipahense	Malaysia	18231	ssRNA(-)	FALSE	FALSE	Canis lupus	9612	Canis lupus	Canis	Canidae	Carnivora	Mammalia
MN296413.1	Paramyxoviridae_3	Morbillivirus canis strain NJ(11)2, complete genome	Paramyxoviridae	Morbillivirus	Morbillivirus canis	China	15690	ssRNA(-)	FALSE	FALSE	Canis lupus	9612	Canis lupus	Canis	Canidae	Carnivora	Mammalia
MN365662.1	Paramyxoviridae_3	Morbillivirus canis strain Arg24, complete genome	Paramyxoviridae	Morbillivirus	Morbillivirus canis	Argentina	15650	ssRNA(-)	FALSE	FALSE	Canis lupus	9612	Canis lupus	Canis	Canidae	Carnivora	Mammalia
MT136711.1	Paramyxoviridae_3	Morbillivirus canis isolate CFA-51, complete genome	Paramyxoviridae	Morbillivirus	Morbillivirus canis	Tanzania	15547	ssRNA(-)	FALSE	FALSE	Canis lupus	9612	Canis lupus	Canis	Canidae	Carnivora	Mammalia
MT136712.1	Paramyxoviridae_3	Morbillivirus canis isolate CFA-52, complete genome	Paramyxoviridae	Morbillivirus	Morbillivirus canis	Tanzania	15547	ssRNA(-)	FALSE	FALSE	Canis lupus	9612	Canis lupus	Canis	Canidae	Carnivora	Mammalia
MT136713.1	Paramyxoviridae_3	Morbillivirus canis isolate CFA-54, complete genome	Paramyxoviridae	Morbillivirus	Morbillivirus canis	Tanzania	15547	ssRNA(-)	FALSE	FALSE	Canis lupus	9612	Canis lupus	Canis	Canidae	Carnivora	Mammalia
MT180123.1	Paramyxoviridae_74	Respirovirus ChamoisRV/IT2014, complete genome	Paramyxoviridae	Respirovirus	Respirovirus ChamoisRV/IT2014	Italy	15419	ssRNA(-)	FALSE	FALSE	Rupicapra rupicapra	34869	Rupicapra rupicapra	Rupicapra	Bovidae	Artiodactyla	Mammalia
MW020699.1	Paramyxoviridae_3	Morbillivirus canis isolate NJ04, complete genome	Paramyxoviridae	Morbillivirus	Morbillivirus canis	China	15690	ssRNA(-)	FALSE	FALSE	Canis lupus	9612	Canis lupus	Canis	Canidae	Carnivora	Mammalia
MW460905.1	Paramyxoviridae_3	Morbillivirus canis isolate JA88/2020, complete genome	Paramyxoviridae	Morbillivirus	Morbillivirus canis	Brazil	15624	ssRNA(-)	FALSE	FALSE	Canis lupus	9612	Canis lupus	Canis	Canidae	Carnivora	Mammalia
MW600730.1	Paramyxoviridae_3	Morbillivirus canis isolate GS20-11, complete genome	Paramyxoviridae	Morbillivirus	Morbillivirus canis	China	15690	ssRNA(-)	FALSE	FALSE	Canis lupus	9612	Canis lupus	Canis	Canidae	Carnivora	Mammalia
MW713449.1	Paramyxoviridae_3	Canine morbillivirus strain BT, complete genome	Paramyxoviridae	Morbillivirus	Morbillivirus canis	China	15690	ssRNA(-)	FALSE	FALSE	Canis lupus	9612	Canis lupus	Canis	Canidae	Carnivora	Mammalia
MW980440.1	Paramyxoviridae_3	Morbillivirus canis isolate GS-20-12, complete genome	Paramyxoviridae	Morbillivirus	Morbillivirus canis	China	15690	ssRNA(-)	FALSE	FALSE	Canis lupus	9612	Canis lupus	Canis	Canidae	Carnivora	Mammalia
MZ061719.1	Paramyxoviridae_9	Peste des petits ruminants virus isolate PPRV/saiga3/Mongolia/2017-01, complete genome	Paramyxoviridae	Morbillivirus	Small ruminant morbillivirus	Mongolia	15954	ssRNA(-)	FALSE	FALSE	Saiga tatarica	34875	Saiga tatarica	Saiga	Bovidae	Artiodactyla	Mammalia
MZ061720.1	Paramyxoviridae_9	Peste des petits ruminants virus isolate PPRV/saiga4/Mongolia/2017-01, complete genome	Paramyxoviridae	Morbillivirus	Small ruminant morbillivirus	Mongolia	15954	ssRNA(-)	FALSE	FALSE	Saiga tatarica	34875	Saiga tatarica	Saiga	Bovidae	Artiodactyla	Mammalia
OL441592.1	Paramyxoviridae_3	Canine morbillivirus strain Ferret/Australia/97578/2019, complete genome	Paramyxoviridae	Morbillivirus	Morbillivirus canis	Australia	15674	ssRNA(-)	FALSE	FALSE	Mustela putorius	9668	Mustela putorius	Mustela	Mustelidae	Carnivora	Mammalia
OL441593.1	Paramyxoviridae_3	Canine morbillivirus strain Ferret/Australia/19-00728-01-04/2019, complete genome	Paramyxoviridae	Morbillivirus	Morbillivirus canis	Australia	15639	ssRNA(-)	FALSE	FALSE	Mustela putorius	9668	Mustela putorius	Mustela	Mustelidae	Carnivora	Mammalia
OL441594.1	Paramyxoviridae_3	Canine morbillivirus strain Ferret/Australia/19-01153-11-02/2019, complete genome	Paramyxoviridae	Morbillivirus	Morbillivirus canis	Australia	15570	ssRNA(-)	FALSE	FALSE	Mustela putorius	9668	Mustela putorius	Mustela	Mustelidae	Carnivora	Mammalia
OL441595.1	Paramyxoviridae_3	Canine morbillivirus strain Ferret/Australia/19-01653-05/2019, complete genome	Paramyxoviridae	Morbillivirus	Morbillivirus canis	Australia	15655	ssRNA(-)	FALSE	FALSE	Mustela putorius	9668	Mustela putorius	Mustela	Mustelidae	Carnivora	Mammalia
OL441596.1	Paramyxoviridae_3	Canine morbillivirus strain Ferret/Australia/20-00841-02-06/2019, complete genome	Paramyxoviridae	Morbillivirus	Morbillivirus canis	Australia	15655	ssRNA(-)	FALSE	FALSE	Mustela putorius	9668	Mustela putorius	Mustela	Mustelidae	Carnivora	Mammalia
OL441597.1	Paramyxoviridae_3	Canine morbillivirus strain Ferret/Australia/20-01897-01/2019, complete genome	Paramyxoviridae	Morbillivirus	Morbillivirus canis	Australia	15678	ssRNA(-)	FALSE	FALSE	Mustela putorius	9668	Mustela putorius	Mustela	Mustelidae	Carnivora	Mammalia
OL441598.1	Paramyxoviridae_3	Canine morbillivirus strain Ferret/Australia/20-01897-02/2019, complete genome	Paramyxoviridae	Morbillivirus	Morbillivirus canis	Australia	15670	ssRNA(-)	FALSE	FALSE	Mustela putorius	9668	Mustela putorius	Mustela	Mustelidae	Carnivora	Mammalia
OL441599.1	Paramyxoviridae_3	Canine morbillivirus strain Ferret/Australia/20-01897-03/2019, complete genome	Paramyxoviridae	Morbillivirus	Morbillivirus canis	Australia	15667	ssRNA(-)	FALSE	FALSE	Mustela putorius	9668	Mustela putorius	Mustela	Mustelidae	Carnivora	Mammalia
OL441600.1	Paramyxoviridae_3	Canine morbillivirus strain Ferret/Australia/20-01897-05/2019, complete genome	Paramyxoviridae	Morbillivirus	Morbillivirus canis	Australia	15669	ssRNA(-)	FALSE	FALSE	Mustela putorius	9668	Mustela putorius	Mustela	Mustelidae	Carnivora	Mammalia
OL675426.1	Paramyxoviridae_3	Morbillivirus canis isolate NT, complete genome	Paramyxoviridae	Morbillivirus	Morbillivirus canis	China	15544	ssRNA(-)	FALSE	FALSE	Canis lupus	9612	Canis lupus	Canis	Canidae	Carnivora	Mammalia
OQ939949.1	Paramyxoviridae_30	UNVERIFIED: Parainfluenza virus 5 strain SZ2 sequence	Paramyxoviridae	Orthorubulavirus	Orthorubulavirus mammalis	China	15186	ssRNA(-)	FALSE	FALSE	Panthera tigris	9694	Panthera tigris	Panthera	Felidae	Carnivora	Mammalia
JQ664504.1	Hepadnaviridae_1	Hepatitis B virus isolate ECO50083LIP5, complete genome	Hepadnaviridae	Orthohepadnavirus	Hepatitis B virus	Cameroon	3182	dsDNA-RT	FALSE	TRUE	Pan troglodytes	9598	Pan troglodytes	Pan	Hominidae	Primates	Mammalia
JQ664505.1	Hepadnaviridae_1	Hepatitis B virus isolate ECO50210LIP4, complete genome	Hepadnaviridae	Orthohepadnavirus	Hepatitis B virus	Cameroon	3182	dsDNA-RT	FALSE	TRUE	Pan troglodytes	9598	Pan troglodytes	Pan	Hominidae	Primates	Mammalia
JQ664506.1	Hepadnaviridae_1	Hepatitis B virus isolate ECO51109CWP4, complete genome	Hepadnaviridae	Orthohepadnavirus	Hepatitis B virus	Cameroon	3182	dsDNA-RT	FALSE	TRUE	Pan troglodytes	9598	Pan troglodytes	Pan	Hominidae	Primates	Mammalia
JQ664507.1	Hepadnaviridae_1	Hepatitis B virus isolate ECO51212CWP6, complete genome	Hepadnaviridae	Orthohepadnavirus	Hepatitis B virus	Cameroon	3182	dsDNA-RT	FALSE	TRUE	Pan troglodytes	9598	Pan troglodytes	Pan	Hominidae	Primates	Mammalia
JQ664508.1	Hepadnaviridae_1	Hepatitis B virus isolate ECO51394CWP1.4, complete genome	Hepadnaviridae	Orthohepadnavirus	Hepatitis B virus	Cameroon	3182	dsDNA-RT	FALSE	TRUE	Pan troglodytes	9598	Pan troglodytes	Pan	Hominidae	Primates	Mammalia
JQ664509.1	Hepadnaviridae_1	Hepatitis B virus isolate ECO51377CWP2, complete genome	Hepadnaviridae	Orthohepadnavirus	Hepatitis B virus	Cameroon	3182	dsDNA-RT	FALSE	TRUE	Pan troglodytes	9598	Pan troglodytes	Pan	Hominidae	Primates	Mammalia
KC790373.1	Hepadnaviridae_5	Roundleaf bat hepatitis B virus isolate RBHBV/GB09-256/Hip_rub/GAB/2009, complete genome	Hepadnaviridae	Orthohepadnavirus	Roundleaf bat hepatitis B virus	Gabon	3368	dsDNA-RT	FALSE	TRUE	Hipposideros	58068		Hipposideros	Hipposideridae	Chiroptera	Mammalia
KC790374.1	Hepadnaviridae_5	Roundleaf bat hepatitis B virus isolate RBHBV/GB09-262/Hip_rub/GAB/2009, complete genome	Hepadnaviridae	Orthohepadnavirus	Roundleaf bat hepatitis B virus	Gabon	3368	dsDNA-RT	FALSE	TRUE	Hipposideros	58068		Hipposideros	Hipposideridae	Chiroptera	Mammalia
KC790375.1	Hepadnaviridae_5	Roundleaf bat hepatitis B virus isolate RBHBV/GB09-301/Hip_rub/GAB/2009, complete genome	Hepadnaviridae	Orthohepadnavirus	Roundleaf bat hepatitis B virus	Gabon	3368	dsDNA-RT	FALSE	TRUE	Hipposideros	58068		Hipposideros	Hipposideridae	Chiroptera	Mammalia
KC790376.1	Hepadnaviridae_5	Roundleaf bat hepatitis B virus isolate RBHBV/GB09-303/Hip_rub/GAB/2009, complete genome	Hepadnaviridae	Orthohepadnavirus	Roundleaf bat hepatitis B virus	Gabon	3368	dsDNA-RT	FALSE	TRUE	Hipposideros	58068		Hipposideros	Hipposideridae	Chiroptera	Mammalia
MZ201309.1	Hepadnaviridae_10	Domestic dog hepadnavirus strain 570/ITA, complete genome	Hepadnaviridae	Orthohepadnavirus	Domestic dog hepadnavirus	Italy	3184	dsDNA-RT	FALSE	TRUE	Canis lupus	9612	Canis lupus	Canis	Canidae	Carnivora	Mammalia
GU188045.1	Anelloviridae_5	Torque teno sus virus 1 isolate 471819, complete genome	Anelloviridae	Iotatorquevirus	Iotatorquevirus suida1a	Germany	2863	ssDNA(-)	FALSE	TRUE	Sus scrofa	9823	Sus scrofa	Sus	Suidae	Artiodactyla	Mammalia
HM855265.1	Anelloviridae_10	UNVERIFIED: Torque teno canis virus isolate Sh-TTV203, complete genome	Anelloviridae	Thetatorquevirus	Torque teno canid virus 1	China	2793	ssDNA(-)	FALSE	TRUE	Canis lupus	9612	Canis lupus	Canis	Canidae	Carnivora	Mammalia
HQ287751.1	Anelloviridae_11	Seal anellovirus TFFN/USA/2006, complete genome	Anelloviridae		Seal anellovirus TFFN/USA/2006	USA	2164	ssDNA(-)	FALSE	TRUE	Phoca vitulina	9720	Phoca vitulina	Phoca	Phocidae	Carnivora	Mammalia
KJ452213.1	Anelloviridae_4	Avian gyrovirus 2 strain G17, complete genome	Anelloviridae	Gyrovirus	Gyrovirus galga1	Hungary	2378	ssDNA(-)	FALSE	TRUE	Mustela putorius	9668	Mustela putorius	Mustela	Mustelidae	Carnivora	Mammalia
KJ452214.1	Anelloviridae_4	Human gyrovirus type 1 strain G13, complete genome	Anelloviridae	Gyrovirus	Gyrovirus galga1	Hungary	2375	ssDNA(-)	FALSE	TRUE	Mustela putorius	9668	Mustela putorius	Mustela	Mustelidae	Carnivora	Mammalia
KJ452215.1	Anelloviridae_17	Gyrovirus 4 strain G14, complete genome	Anelloviridae	Gyrovirus	Gyrovirus homsa3	Hungary	2028	ssDNA(-)	FALSE	TRUE	Mustela putorius	9668	Mustela putorius	Mustela	Mustelidae	Carnivora	Mammalia
KM348009.1	Anelloviridae_13	Gyrovirus GyV3 strain G19, complete genome	Anelloviridae	Gyrovirus	Gyrovirus homsa1	Hungary	2359	ssDNA(-)	FALSE	TRUE	Mustela putorius	9668	Mustela putorius	Mustela	Mustelidae	Carnivora	Mammalia
KX377522.1	Anelloviridae_10	Torque teno canis virus isolate GX265, complete genome	Anelloviridae	Thetatorquevirus	Thetatorquevirus canid1	China	2796	ssDNA(-)	FALSE	TRUE	Canis lupus	9612	Canis lupus	Canis	Canidae	Carnivora	Mammalia
KX827767.1	Anelloviridae_10	Torque teno canis virus isolate GX206, complete genome	Anelloviridae	Thetatorquevirus	Thetatorquevirus canid1	China	2796	ssDNA(-)	FALSE	TRUE	Canis lupus	9612	Canis lupus	Canis	Canidae	Carnivora	Mammalia
KX827768.1	Anelloviridae_10	Torque teno canis virus isolate GX249, complete genome	Anelloviridae	Thetatorquevirus	Thetatorquevirus canid1	China	2791	ssDNA(-)	FALSE	TRUE	Canis lupus	9612	Canis lupus	Canis	Canidae	Carnivora	Mammalia
KX827769.1	Anelloviridae_10	Torque teno canis virus isolate GX281, complete genome	Anelloviridae	Thetatorquevirus	Thetatorquevirus canid1	China	2794	ssDNA(-)	FALSE	TRUE	Canis lupus	9612	Canis lupus	Canis	Canidae	Carnivora	Mammalia
KX827770.1	Anelloviridae_10	Torque teno canis virus isolate GX264, complete genome	Anelloviridae	Thetatorquevirus	Thetatorquevirus canid1	China	2798	ssDNA(-)	FALSE	TRUE	Canis lupus	9612	Canis lupus	Canis	Canidae	Carnivora	Mammalia
KX827771.1	Anelloviridae_10	Torque teno canis virus isolate GX261, complete genome	Anelloviridae	Thetatorquevirus	Thetatorquevirus canid1	China	2797	ssDNA(-)	FALSE	TRUE	Canis lupus	9612	Canis lupus	Canis	Canidae	Carnivora	Mammalia
MH170062.1	Anelloviridae_5	Torque teno sus virus 1a isolate RS/1, complete genome	Anelloviridae	Iotatorquevirus	Iotatorquevirus suida1a	Brazil	2910	ssDNA(-)	FALSE	TRUE	Sus scrofa	9823	Sus scrofa	Sus	Suidae	Artiodactyla	Mammalia
MH170063.1	Anelloviridae_5	Torque teno sus virus 1b isolate RS/2, complete genome	Anelloviridae	Iotatorquevirus	Torque teno sus virus 1b	Brazil	2930	ssDNA(-)	FALSE	TRUE	Sus scrofa	9823	Sus scrofa	Sus	Suidae	Artiodactyla	Mammalia
MH170064.1	Anelloviridae_5	Torque teno sus virus 1b isolate RS/3, complete genome	Anelloviridae	Iotatorquevirus	Torque teno sus virus 1b	Brazil	2904	ssDNA(-)	FALSE	TRUE	Sus scrofa	9823	Sus scrofa	Sus	Suidae	Artiodactyla	Mammalia
MH170065.1	Anelloviridae_5	Torque teno sus virus 1a isolate RS/4, complete genome	Anelloviridae	Iotatorquevirus	Iotatorquevirus suida1a	Brazil	2803	ssDNA(-)	FALSE	TRUE	Sus scrofa	9823	Sus scrofa	Sus	Suidae	Artiodactyla	Mammalia
MH170066.1	Anelloviridae_5	Torque teno sus virus 1b isolate RS/5, complete genome	Anelloviridae	Iotatorquevirus	Torque teno sus virus 1b	Brazil	2906	ssDNA(-)	FALSE	TRUE	Sus scrofa	9823	Sus scrofa	Sus	Suidae	Artiodactyla	Mammalia
MH170067.1	Anelloviridae_5	Torque teno sus virus 1a isolate RS/6, complete genome	Anelloviridae	Iotatorquevirus	Iotatorquevirus suida1a	Brazil	2882	ssDNA(-)	FALSE	TRUE	Sus scrofa	9823	Sus scrofa	Sus	Suidae	Artiodactyla	Mammalia
MH170068.1	Anelloviridae_5	Torque teno sus virus 1b isolate RS/7, complete genome	Anelloviridae	Iotatorquevirus	Torque teno sus virus 1b	Brazil	2891	ssDNA(-)	FALSE	TRUE	Sus scrofa	9823	Sus scrofa	Sus	Suidae	Artiodactyla	Mammalia
MH170069.1	Anelloviridae_5	Torque teno sus virus 1b isolate RS/10, complete genome	Anelloviridae	Iotatorquevirus	Torque teno sus virus 1b	Brazil	2887	ssDNA(-)	FALSE	TRUE	Sus scrofa	9823	Sus scrofa	Sus	Suidae	Artiodactyla	Mammalia
MH170070.1	Anelloviridae_5	Torque teno sus virus 1b isolate RS/12/A, complete genome	Anelloviridae	Iotatorquevirus	Torque teno sus virus 1b	Brazil	2868	ssDNA(-)	FALSE	TRUE	Sus scrofa	9823	Sus scrofa	Sus	Suidae	Artiodactyla	Mammalia
MH170071.1	Anelloviridae_5	Torque teno sus virus 1a isolate RS/12/B, complete genome	Anelloviridae	Iotatorquevirus	Iotatorquevirus suida1a	Brazil	2910	ssDNA(-)	FALSE	TRUE	Sus scrofa	9823	Sus scrofa	Sus	Suidae	Artiodactyla	Mammalia
MK050987.1	Anelloviridae_10	Torque teno canis virus isolate GXNN32, complete genome	Anelloviridae	Thetatorquevirus	Thetatorquevirus canid1	China	2795	ssDNA(-)	FALSE	TRUE	Canis lupus	9612	Canis lupus	Canis	Canidae	Carnivora	Mammalia
MK050988.1	Anelloviridae_10	Torque teno canis virus isolate GXNN34, complete genome	Anelloviridae	Thetatorquevirus	Thetatorquevirus canid1	China	2795	ssDNA(-)	FALSE	TRUE	Canis lupus	9612	Canis lupus	Canis	Canidae	Carnivora	Mammalia
MT671967.1	Anelloviridae_5	Torque teno sus virus 1b isolate TTSuV 1b pork 195, complete genome	Anelloviridae	Iotatorquevirus	Torque teno sus virus 1b	Brazil	2914	ssDNA(-)	FALSE	TRUE	Sus scrofa	9823	Sus scrofa	Sus	Suidae	Artiodactyla	Mammalia
MT671968.1	Anelloviridae_5	Torque teno sus virus 1b isolate TTSuV 1b pork 197, complete genome	Anelloviridae	Iotatorquevirus	Torque teno sus virus 1b	Brazil	2904	ssDNA(-)	FALSE	TRUE	Sus scrofa	9823	Sus scrofa	Sus	Suidae	Artiodactyla	Mammalia
MT671969.1	Anelloviridae_5	Torque teno sus virus 1b isolate TTSuV 1b pork 203, complete genome	Anelloviridae	Iotatorquevirus	Torque teno sus virus 1b	Brazil	2887	ssDNA(-)	FALSE	TRUE	Sus scrofa	9823	Sus scrofa	Sus	Suidae	Artiodactyla	Mammalia
MT671970.1	Anelloviridae_14	Torque teno sus virus k2b isolate TTSuV k2b pork 147, complete genome	Anelloviridae	Kappatorquevirus	Kappatorquevirus suidak2b	Brazil	2847	ssDNA(-)	FALSE	TRUE	Sus scrofa	9823	Sus scrofa	Sus	Suidae	Artiodactyla	Mammalia
MT671996.1	Anelloviridae_5	Torque teno sus virus 1a isolate TTSuV 1a pork 205, complete genome	Anelloviridae	Iotatorquevirus	Iotatorquevirus suida1a	Brazil	2880	ssDNA(-)	FALSE	TRUE	Sus scrofa	9823	Sus scrofa	Sus	Suidae	Artiodactyla	Mammalia
MT671997.1	Anelloviridae_5	Torque teno sus virus 1a isolate TTSuV 1a pork 204, complete genome	Anelloviridae	Iotatorquevirus	Iotatorquevirus suida1a	Brazil	2880	ssDNA(-)	FALSE	TRUE	Sus scrofa	9823	Sus scrofa	Sus	Suidae	Artiodactyla	Mammalia
MT671998.1	Anelloviridae_5	Torque teno sus virus 1a isolate TTSuV 1a pork 199, complete genome	Anelloviridae	Iotatorquevirus	Iotatorquevirus suida1a	Brazil	2886	ssDNA(-)	FALSE	TRUE	Sus scrofa	9823	Sus scrofa	Sus	Suidae	Artiodactyla	Mammalia
MZ503910.1	Anelloviridae_10	Torque teno canis virus isolate Anseong_18, complete genome	Anelloviridae	Thetatorquevirus	Thetatorquevirus canid1	South Korea	2793	ssDNA(-)	FALSE	TRUE	Canis lupus	9612	Canis lupus	Canis	Canidae	Carnivora	Mammalia
MZ503911.1	Anelloviridae_10	Torque teno canis virus isolate Anseong_4, complete genome	Anelloviridae	Thetatorquevirus	Thetatorquevirus canid1	South Korea	2795	ssDNA(-)	FALSE	TRUE	Canis lupus	9612	Canis lupus	Canis	Canidae	Carnivora	Mammalia
MZ503912.1	Anelloviridae_10	Torque teno canis virus isolate Anseong_13, complete genome	Anelloviridae	Thetatorquevirus	Thetatorquevirus canid1	South Korea	2791	ssDNA(-)	FALSE	TRUE	Canis lupus	9612	Canis lupus	Canis	Canidae	Carnivora	Mammalia
OK245348.1	Anelloviridae_4	Avian gyrovirus 2 isolate AGV2-GXBS-26, complete genome	Anelloviridae	Gyrovirus	Gyrovirus galga1	China	2375	ssDNA(-)	FALSE	TRUE	Canis lupus	9612	Canis lupus	Canis	Canidae	Carnivora	Mammalia
OK245349.1	Anelloviridae_4	Avian gyrovirus 2 isolate AGV2-GXHG-32, complete genome	Anelloviridae	Gyrovirus	Gyrovirus galga1	China	2375	ssDNA(-)	FALSE	TRUE	Canis lupus	9612	Canis lupus	Canis	Canidae	Carnivora	Mammalia
OK245350.1	Anelloviridae_2	Chicken anemia virus isolate CAV-GXHC-39, complete genome	Anelloviridae	Gyrovirus	Gyrovirus chickenanemia	China	2298	ssDNA(-)	FALSE	TRUE	Canis lupus	9612	Canis lupus	Canis	Canidae	Carnivora	Mammalia
OK245351.1	Anelloviridae_2	Chicken anemia virus isolate CAV-GXQZ-144, complete genome	Anelloviridae	Gyrovirus	Gyrovirus chickenanemia	China	2298	ssDNA(-)	FALSE	TRUE	Canis lupus	9612	Canis lupus	Canis	Canidae	Carnivora	Mammalia
OM892270.1	Anelloviridae_2	MAG: Gyrovirus sp. isolate 142Anello, complete genome	Anelloviridae	Gyrovirus	Gyrovirus sp.	China	2265	ssDNA(-)	FALSE	TRUE	Panthera tigris	9694	Panthera tigris	Panthera	Felidae	Carnivora	Mammalia
OM892272.1	Anelloviridae_2	MAG: Gyrovirus sp. isolate 145Anello-1, complete genome	Anelloviridae	Gyrovirus	Gyrovirus sp.	China	2259	ssDNA(-)	FALSE	TRUE	Panthera tigris	9694	Panthera tigris	Panthera	Felidae	Carnivora	Mammalia
OM892276.1	Anelloviridae_2	MAG: Gyrovirus sp. isolate 203Anello, complete genome	Anelloviridae	Gyrovirus	Gyrovirus sp.	China	2239	ssDNA(-)	FALSE	TRUE	Canis lupus	9612	Canis lupus	Canis	Canidae	Carnivora	Mammalia
ON131018.1	Anelloviridae_5	Torque teno sus virus 1a strain S15-1882, complete genome	Anelloviridae	Iotatorquevirus	Iotatorquevirus suida1a	Switzerland	2878	ssDNA(-)	FALSE	TRUE	Sus scrofa	9823	Sus scrofa	Sus	Suidae	Artiodactyla	Mammalia
OP629192.1	Anelloviridae_143	Grizzly bear anellovirus 3 isolate Gbear3_519, complete genome	Anelloviridae	Pitorquevirus	Grizzly bear anellovirus 3	USA	2150	ssDNA(-)	FALSE	TRUE	Ursus arctos	9644	Ursus arctos	Ursus	Ursidae	Carnivora	Mammalia
OP629193.1	Anelloviridae_144	Grizzly bear anellovirus 4 isolate Gbear3_491, complete genome	Anelloviridae	Pitorquevirus	Grizzly bear anellovirus 4	USA	2150	ssDNA(-)	FALSE	TRUE	Ursus arctos	9644	Ursus arctos	Ursus	Ursidae	Carnivora	Mammalia
OP629194.1	Anelloviridae_145	Grizzly bear anellovirus 5 isolate Gbear3_460, complete genome	Anelloviridae	Pitorquevirus	Grizzly bear anellovirus 5	USA	1965	ssDNA(-)	FALSE	TRUE	Ursus arctos	9644	Ursus arctos	Ursus	Ursidae	Carnivora	Mammalia
OP629195.1	Anelloviridae_146	Grizzly bear anellovirus 6 isolate Gbear3_432, complete genome	Anelloviridae	Pitorquevirus	Grizzly bear anellovirus 6	USA	2075	ssDNA(-)	FALSE	TRUE	Ursus arctos	9644	Ursus arctos	Ursus	Ursidae	Carnivora	Mammalia
OP629196.1	Anelloviridae_147	Grizzly bear anellovirus 7 isolate Gbear3_354, complete genome	Anelloviridae	Pitorquevirus	Grizzly bear anellovirus 7	USA	2081	ssDNA(-)	FALSE	TRUE	Ursus arctos	9644	Ursus arctos	Ursus	Ursidae	Carnivora	Mammalia
OQ198021.1	Anelloviridae_152	MAG: Anelloviridae sp. isolate AnelloviridaeDogfe383C1 genomic sequence	Anelloviridae		Anelloviridae sp.	China	2693	ssDNA(-)	FALSE	TRUE	Canis lupus	9612	Canis lupus	Canis	Canidae	Carnivora	Mammalia
OQ198022.1	Anelloviridae_152	MAG: Anelloviridae sp. isolate AnelloviridaeDogfe372C1 genomic sequence	Anelloviridae		Anelloviridae sp.	China	2745	ssDNA(-)	FALSE	TRUE	Canis lupus	9612	Canis lupus	Canis	Canidae	Carnivora	Mammalia
OQ198023.1	Anelloviridae_152	MAG: Anelloviridae sp. isolate AnelloviridaeDogfe362C1 genomic sequence	Anelloviridae		Anelloviridae sp.	China	2784	ssDNA(-)	FALSE	TRUE	Canis lupus	9612	Canis lupus	Canis	Canidae	Carnivora	Mammalia
OQ198024.1	Anelloviridae_152	MAG: Anelloviridae sp. isolate AnelloviridaeDogfe361C1 genomic sequence	Anelloviridae		Anelloviridae sp.	China	2670	ssDNA(-)	FALSE	TRUE	Canis lupus	9612	Canis lupus	Canis	Canidae	Carnivora	Mammalia
OQ198025.1	Anelloviridae_152	MAG: Anelloviridae sp. isolate AnelloviridaeDogfe360C1 genomic sequence	Anelloviridae		Anelloviridae sp.	China	2783	ssDNA(-)	FALSE	TRUE	Canis lupus	9612	Canis lupus	Canis	Canidae	Carnivora	Mammalia
OQ198026.1	Anelloviridae_152	MAG: Anelloviridae sp. isolate AnelloviridaeDogfe358C1 genomic sequence	Anelloviridae		Anelloviridae sp.	China	2775	ssDNA(-)	FALSE	TRUE	Canis lupus	9612	Canis lupus	Canis	Canidae	Carnivora	Mammalia
OQ198027.1	Anelloviridae_152	MAG: Anelloviridae sp. isolate AnelloviridaeDogfe356C1 genomic sequence	Anelloviridae		Anelloviridae sp.	China	2783	ssDNA(-)	FALSE	TRUE	Canis lupus	9612	Canis lupus	Canis	Canidae	Carnivora	Mammalia
OQ198029.1	Anelloviridae_152	MAG: Anelloviridae sp. isolate AnelloviridaeDogfe354C1 genomic sequence	Anelloviridae		Anelloviridae sp.	China	2785	ssDNA(-)	FALSE	TRUE	Canis lupus	9612	Canis lupus	Canis	Canidae	Carnivora	Mammalia
OQ198030.1	Anelloviridae_152	MAG: Anelloviridae sp. isolate AnelloviridaeDogfe352C1 genomic sequence	Anelloviridae		Anelloviridae sp.	China	2783	ssDNA(-)	FALSE	TRUE	Canis lupus	9612	Canis lupus	Canis	Canidae	Carnivora	Mammalia
OQ198031.1	Anelloviridae_152	MAG: Anelloviridae sp. isolate AnelloviridaeDogfe319C2 genomic sequence	Anelloviridae		Anelloviridae sp.	China	2788	ssDNA(-)	FALSE	TRUE	Canis lupus	9612	Canis lupus	Canis	Canidae	Carnivora	Mammalia
OQ198032.1	Anelloviridae_152	MAG: Anelloviridae sp. isolate AnelloviridaeDogfe319C1 genomic sequence	Anelloviridae		Anelloviridae sp.	China	2788	ssDNA(-)	FALSE	TRUE	Canis lupus	9612	Canis lupus	Canis	Canidae	Carnivora	Mammalia
MT796851.1	Filoviridae_6	Reston ebolavirus isolate R08, complete genome	Filoviridae	Orthoebolavirus	Orthoebolavirus restonense	USA	18848	ssRNA(-)	FALSE	FALSE	Sus scrofa	9823	Sus scrofa	Sus	Suidae	Artiodactyla	Mammalia
KY748210.1	Adenoviridae_43	Odocoileus adenovirus 1, complete genome	Adenoviridae	Atadenovirus	Deer atadenovirus A	USA	30620	dsDNA	FALSE	FALSE	Odocoileus hemionus	9872	Odocoileus hemionus	Odocoileus	Cervidae	Artiodactyla	Mammalia
MK343439.1	Adenoviridae_43	Deer atadenovirus A isolate CO2017_Elk_D, complete genome	Adenoviridae	Atadenovirus	Deer atadenovirus A	USA	30687	dsDNA	FALSE	FALSE	Cervus canadensis	1574408	Cervus canadensis	Cervus	Cervidae	Artiodactyla	Mammalia
MN017133.1	Adenoviridae_15	Squirrel monkey adenovirus isolate AdV-1, complete genome	Adenoviridae	Mastadenovirus	Squirrel monkey adenovirus	USA	37431	dsDNA	FALSE	FALSE	Saimiri boliviensis	27679	Saimiri boliviensis	Saimiri	Cebidae	Primates	Mammalia
MN304825.1	Adenoviridae_62	UNVERIFIED: Canine adenovirus 2 strain Toronto A26/61 other sequence, sequence	Adenoviridae	Mastadenovirus	Canine mastadenovirus A	Spain	31503	dsDNA	FALSE	FALSE	Canis lupus	9612	Canis lupus	Canis	Canidae	Carnivora	Mammalia
MZ882383.1	Adenoviridae_5	Human mastadenovirus C isolate AdV-lumc008, complete genome	Adenoviridae	Mastadenovirus	Human mastadenovirus C	Netherlands	37200	dsDNA	FALSE	FALSE	Gorilla gorilla	9593	Gorilla gorilla	Gorilla	Hominidae	Primates	Mammalia
MZ882387.1	Adenoviridae_4	Human mastadenovirus B isolate AdV-lumc006, complete genome	Adenoviridae	Mastadenovirus	Human mastadenovirus B	Netherlands	35179	dsDNA	FALSE	FALSE	Gorilla gorilla	9593	Gorilla gorilla	Gorilla	Hominidae	Primates	Mammalia
MZ882390.1	Adenoviridae_4	Human mastadenovirus B isolate AdV-lumc007, complete genome	Adenoviridae	Mastadenovirus	Human mastadenovirus B	Netherlands	35605	dsDNA	FALSE	FALSE	Gorilla gorilla	9593	Gorilla gorilla	Gorilla	Hominidae	Primates	Mammalia
OM470968.1	Adenoviridae_43	Deer atadenovirus A isolate 20-5608, complete genome	Adenoviridae	Atadenovirus	Deer atadenovirus A	Canada	30616	dsDNA	FALSE	FALSE	Odocoileus hemionus	9872	Odocoileus hemionus	Odocoileus	Cervidae	Artiodactyla	Mammalia
OM807070.1	Adenoviridae_5	Human mastadenovirus C isolate AdV-lumc013, complete genome	Adenoviridae	Mastadenovirus	Human mastadenovirus C	Netherlands	37087	dsDNA	FALSE	FALSE	Gorilla gorilla	9593	Gorilla gorilla	Gorilla	Hominidae	Primates	Mammalia
OP060355.1	Adenoviridae_62	Canine adenovirus 2 strain G1, complete genome	Adenoviridae	Mastadenovirus	Canine mastadenovirus A	China	31786	dsDNA	FALSE	FALSE	Canis lupus	9612	Canis lupus	Canis	Canidae	Carnivora	Mammalia
OP289523.1	Adenoviridae_43	Deer atadenovirus A isolate 20-5607, complete genome	Adenoviridae	Atadenovirus	Deer atadenovirus A	Canada	30616	dsDNA	FALSE	FALSE	Odocoileus hemionus	9872	Odocoileus hemionus	Odocoileus	Cervidae	Artiodactyla	Mammalia
OQ596341.1	Adenoviridae_62	Canine mastadenovirus A isolate Turkey_Istanbul_2, complete genome	Adenoviridae	Mastadenovirus	Canine mastadenovirus A	Turkey	31301	dsDNA	FALSE	FALSE	Canis lupus	9612	Canis lupus	Canis	Canidae	Carnivora	Mammalia
KX599349.1	Astroviridae_28	Canine astrovirus strain HUN/2012/2, complete genome	Astroviridae	Mamastrovirus	Canine astrovirus	Hungary	6587	ssRNA(+)	FALSE	FALSE	Canis lupus	9612	Canis lupus	Canis	Canidae	Carnivora	Mammalia
KX599350.1	Astroviridae_28	Canine astrovirus strain HUN/2012/6, complete genome	Astroviridae	Mamastrovirus	Canine astrovirus	Hungary	6576	ssRNA(+)	FALSE	FALSE	Canis lupus	9612	Canis lupus	Canis	Canidae	Carnivora	Mammalia
KX599351.1	Astroviridae_28	Canine astrovirus strain HUN/2012/115, complete genome	Astroviridae	Mamastrovirus	Canine astrovirus	Hungary	6569	ssRNA(+)	FALSE	FALSE	Canis lupus	9612	Canis lupus	Canis	Canidae	Carnivora	Mammalia
KX599352.1	Astroviridae_35	Canine astrovirus strain HUN/2012/126, complete genome	Astroviridae	Mamastrovirus	Canine astrovirus	Hungary	6535	ssRNA(+)	FALSE	FALSE	Canis lupus	9612	Canis lupus	Canis	Canidae	Carnivora	Mammalia
KX599353.1	Astroviridae_28	Canine astrovirus strain HUN/2012/135, complete genome	Astroviridae	Mamastrovirus	Canine astrovirus	Hungary	6571	ssRNA(+)	FALSE	FALSE	Canis lupus	9612	Canis lupus	Canis	Canidae	Carnivora	Mammalia
KY073229.1	Astroviridae_15	Porcine astrovirus 3 strain NI-Brain/9-2016a/HUN, complete genome	Astroviridae	Mamastrovirus	Porcine astrovirus 3	Hungary	6393	ssRNA(+)	FALSE	FALSE	Sus scrofa	9823	Sus scrofa	Sus	Suidae	Artiodactyla	Mammalia
KY073231.1	Astroviridae_15	Porcine astrovirus 3 strain NI-Brain/173-2016a/HUN, complete genome	Astroviridae	Mamastrovirus	Porcine astrovirus 3	Hungary	6393	ssRNA(+)	FALSE	FALSE	Sus scrofa	9823	Sus scrofa	Sus	Suidae	Artiodactyla	Mammalia
KY073232.1	Astroviridae_15	Porcine astrovirus 3 strain NI-Brain/386-2015/HUN, complete genome	Astroviridae	Mamastrovirus	Porcine astrovirus 3	Hungary	6394	ssRNA(+)	FALSE	FALSE	Sus scrofa	9823	Sus scrofa	Sus	Suidae	Artiodactyla	Mammalia
MG660832.1	Astroviridae_42	Sichuan takin astrovirus, complete genome	Astroviridae		Sichuan takin astrovirus	China	6233	ssRNA(+)	FALSE	FALSE	Budorcas taxicolor	37181	Budorcas taxicolor	Budorcas	Bovidae	Artiodactyla	Mammalia
MK026166.1	Astroviridae_28	Canine astrovirus isolate DF-BC15-CAV-AUS-2017, complete genome	Astroviridae	Mamastrovirus	Canine astrovirus	Australia	6612	ssRNA(+)	FALSE	FALSE	Canis lupus	9612	Canis lupus	Canis	Canidae	Carnivora	Mammalia
MN148428.1	Astroviridae_19	Tiger astrovirus CS-2018, complete genome	Astroviridae	Mamastrovirus	Tiger astrovirus CS-2018	China	6820	ssRNA(+)	FALSE	FALSE	Panthera tigris	9694	Panthera tigris	Panthera	Felidae	Carnivora	Mammalia
MN881999.1	Astroviridae_28	Canine astrovirus strain B256/China/ZJ/2019, complete genome	Astroviridae	Mamastrovirus	Canine astrovirus	China	6498	ssRNA(+)	FALSE	FALSE	Canis lupus	9612	Canis lupus	Canis	Canidae	Carnivora	Mammalia
MN882000.1	Astroviridae_28	Canine astrovirus strain B290/China/ZJ/2019, complete genome	Astroviridae	Mamastrovirus	Canine astrovirus	China	6498	ssRNA(+)	FALSE	FALSE	Canis lupus	9612	Canis lupus	Canis	Canidae	Carnivora	Mammalia
MN882001.1	Astroviridae_28	Canine astrovirus strain B196/China/GZ/2019, complete genome	Astroviridae	Mamastrovirus	Canine astrovirus	China	6486	ssRNA(+)	FALSE	FALSE	Canis lupus	9612	Canis lupus	Canis	Canidae	Carnivora	Mammalia
MN882002.1	Astroviridae_28	Canine astrovirus strain B179/China/GZ/2019, complete genome	Astroviridae	Mamastrovirus	Canine astrovirus	China	6486	ssRNA(+)	FALSE	FALSE	Canis lupus	9612	Canis lupus	Canis	Canidae	Carnivora	Mammalia
MN882003.1	Astroviridae_28	Canine astrovirus strain B239/China/ZJ/2019, complete genome	Astroviridae	Mamastrovirus	Canine astrovirus	China	6486	ssRNA(+)	FALSE	FALSE	Canis lupus	9612	Canis lupus	Canis	Canidae	Carnivora	Mammalia
MN882004.1	Astroviridae_28	Canine astrovirus strain B363/China/ZJ/2019, complete genome	Astroviridae	Mamastrovirus	Canine astrovirus	China	6474	ssRNA(+)	FALSE	FALSE	Canis lupus	9612	Canis lupus	Canis	Canidae	Carnivora	Mammalia
MN882005.1	Astroviridae_28	Canine astrovirus strain B234/China/AH/2019, complete genome	Astroviridae	Mamastrovirus	Canine astrovirus	China	6474	ssRNA(+)	FALSE	FALSE	Canis lupus	9612	Canis lupus	Canis	Canidae	Carnivora	Mammalia
MN882006.1	Astroviridae_28	Canine astrovirus strain B157/China/HLJ/2019, complete genome	Astroviridae	Mamastrovirus	Canine astrovirus	China	6474	ssRNA(+)	FALSE	FALSE	Canis lupus	9612	Canis lupus	Canis	Canidae	Carnivora	Mammalia
MN882007.1	Astroviridae_28	Canine astrovirus strain B210/China/ZJ/2018, complete genome	Astroviridae	Mamastrovirus	Canine astrovirus	China	6465	ssRNA(+)	FALSE	FALSE	Canis lupus	9612	Canis lupus	Canis	Canidae	Carnivora	Mammalia
MN882008.1	Astroviridae_28	Canine astrovirus strain B091/China/GZ/2018, complete genome	Astroviridae	Mamastrovirus	Canine astrovirus	China	6465	ssRNA(+)	FALSE	FALSE	Canis lupus	9612	Canis lupus	Canis	Canidae	Carnivora	Mammalia
MN882009.1	Astroviridae_28	Canine astrovirus strain B194/China/GZ/2019, complete genome	Astroviridae	Mamastrovirus	Canine astrovirus	China	6465	ssRNA(+)	FALSE	FALSE	Canis lupus	9612	Canis lupus	Canis	Canidae	Carnivora	Mammalia
MN882010.1	Astroviridae_28	Canine astrovirus strain B507/China/ZJ/2019, complete genome	Astroviridae	Mamastrovirus	Canine astrovirus	China	6465	ssRNA(+)	FALSE	FALSE	Canis lupus	9612	Canis lupus	Canis	Canidae	Carnivora	Mammalia
MT078248.1	Astroviridae_28	Canine astrovirus isolate MN2-USA/2017, complete genome	Astroviridae	Mamastrovirus	Canine astrovirus	USA	6627	ssRNA(+)	FALSE	FALSE	Canis lupus	9612	Canis lupus	Canis	Canidae	Carnivora	Mammalia
MT394895.1	Astroviridae_15	UNVERIFIED: Porcine astrovirus 3 strain USA/IA/48142/2018, complete genome	Astroviridae	Mamastrovirus	Porcine astrovirus 3	USA	6434	ssRNA(+)	FALSE	FALSE	Sus scrofa	9823	Sus scrofa	Sus	Suidae	Artiodactyla	Mammalia
MT394896.1	Astroviridae_15	UNVERIFIED: Porcine astrovirus 3 strain USA/IA/53214/2018, complete genome	Astroviridae	Mamastrovirus	Porcine astrovirus 3	USA	6434	ssRNA(+)	FALSE	FALSE	Sus scrofa	9823	Sus scrofa	Sus	Suidae	Artiodactyla	Mammalia
ON733251.1	Astroviridae_28	Canine astrovirus strain FR1/CaAstV-2021-HUN, complete genome	Astroviridae	Mamastrovirus	Canine astrovirus	Hungary	6569	ssRNA(+)	FALSE	FALSE	Canis lupus	9612	Canis lupus	Canis	Canidae	Carnivora	Mammalia
OP093958.1	Astroviridae_28	Canine astrovirus strain CAstV/PK01/2019/BRA, complete genome	Astroviridae	Mamastrovirus	Canine astrovirus	Brazil	6620	ssRNA(+)	FALSE	FALSE	Canis lupus	9612	Canis lupus	Canis	Canidae	Carnivora	Mammalia
OQ198033.1	Astroviridae_35	MAG: Canine astrovirus isolate AstroviridaeDogfe437C1full genomic sequence	Astroviridae	Mamastrovirus	Canine astrovirus	China	6734	ssRNA(+)	FALSE	FALSE	Canis lupus	9612	Canis lupus	Canis	Canidae	Carnivora	Mammalia
OQ198034.1	Astroviridae_120	MAG: Canine astrovirus isolate AstroviridaeDogfe380C1full genomic sequence	Astroviridae	Mamastrovirus	Canine astrovirus	China	6665	ssRNA(+)	FALSE	FALSE	Canis lupus	9612	Canis lupus	Canis	Canidae	Carnivora	Mammalia
OQ198035.1	Astroviridae_121	MAG: Canine astrovirus isolate AstroviridaeDogfe376C1full genomic sequence	Astroviridae	Mamastrovirus	Canine astrovirus	China	6745	ssRNA(+)	FALSE	FALSE	Canis lupus	9612	Canis lupus	Canis	Canidae	Carnivora	Mammalia
OQ198036.1	Astroviridae_122	MAG: Canine astrovirus isolate AstroviridaeDogfe365C2full genomic sequence	Astroviridae	Mamastrovirus	Canine astrovirus	China	6979	ssRNA(+)	FALSE	FALSE	Canis lupus	9612	Canis lupus	Canis	Canidae	Carnivora	Mammalia
OQ198037.1	Astroviridae_120	MAG: Canine astrovirus isolate AstroviridaeDogfe360C10full genomic sequence	Astroviridae	Mamastrovirus	Canine astrovirus	China	8324	ssRNA(+)	FALSE	FALSE	Canis lupus	9612	Canis lupus	Canis	Canidae	Carnivora	Mammalia
OQ198038.1	Astroviridae_121	MAG: Canine astrovirus isolate AstroviridaeDogfe360C3full genomic sequence	Astroviridae	Mamastrovirus	Canine astrovirus	China	7960	ssRNA(+)	FALSE	FALSE	Canis lupus	9612	Canis lupus	Canis	Canidae	Carnivora	Mammalia
OQ198039.1	Astroviridae_121	MAG: Canine astrovirus isolate AstroviridaeDogfe352C7full genomic sequence	Astroviridae	Mamastrovirus	Canine astrovirus	China	6589	ssRNA(+)	FALSE	FALSE	Canis lupus	9612	Canis lupus	Canis	Canidae	Carnivora	Mammalia
OQ198040.1	Astroviridae_121	MAG: Canine astrovirus isolate AstroviridaeDogfe352C1full genomic sequence	Astroviridae	Mamastrovirus	Canine astrovirus	China	6598	ssRNA(+)	FALSE	FALSE	Canis lupus	9612	Canis lupus	Canis	Canidae	Carnivora	Mammalia
OQ198041.1	Astroviridae_121	MAG: Canine astrovirus isolate AstroviridaeDogfe351C1full genomic sequence	Astroviridae	Mamastrovirus	Canine astrovirus	China	6741	ssRNA(+)	FALSE	FALSE	Canis lupus	9612	Canis lupus	Canis	Canidae	Carnivora	Mammalia
OQ198042.1	Astroviridae_43	MAG: Canine astrovirus isolate AstroviridaeDogfe346C1full genomic sequence	Astroviridae	Mamastrovirus	Canine astrovirus	China	6514	ssRNA(+)	FALSE	FALSE	Canis lupus	9612	Canis lupus	Canis	Canidae	Carnivora	Mammalia
OQ198043.1	Astroviridae_110	MAG: Canine astrovirus isolate AstroviridaeDogfe338C1full genomic sequence	Astroviridae	Mamastrovirus	Canine astrovirus	China	6365	ssRNA(+)	FALSE	FALSE	Canis lupus	9612	Canis lupus	Canis	Canidae	Carnivora	Mammalia
OQ198045.1	Astroviridae_121	MAG: Canine astrovirus isolate AstroviridaeDogfe331C1full genomic sequence	Astroviridae	Mamastrovirus	Canine astrovirus	China	6569	ssRNA(+)	FALSE	FALSE	Canis lupus	9612	Canis lupus	Canis	Canidae	Carnivora	Mammalia
OQ198046.1	Astroviridae_110	MAG: Canine astrovirus isolate AstroviridaeDogfe326C3full genomic sequence	Astroviridae	Mamastrovirus	Canine astrovirus	China	6326	ssRNA(+)	FALSE	FALSE	Canis lupus	9612	Canis lupus	Canis	Canidae	Carnivora	Mammalia
OQ198047.1	Astroviridae_123	MAG: Canine astrovirus isolate AstroviridaeDogfe326C1full genomic sequence	Astroviridae	Mamastrovirus	Canine astrovirus	China	7394	ssRNA(+)	FALSE	FALSE	Canis lupus	9612	Canis lupus	Canis	Canidae	Carnivora	Mammalia
OQ198048.1	Astroviridae_110	MAG: Canine astrovirus isolate AstroviridaeDogfe325C1full genomic sequence	Astroviridae	Mamastrovirus	Canine astrovirus	China	6222	ssRNA(+)	FALSE	FALSE	Canis lupus	9612	Canis lupus	Canis	Canidae	Carnivora	Mammalia
OQ198049.1	Astroviridae_120	MAG: Canine astrovirus isolate AstroviridaeDogfe319C1full genomic sequence	Astroviridae	Mamastrovirus	Canine astrovirus	China	6667	ssRNA(+)	FALSE	FALSE	Canis lupus	9612	Canis lupus	Canis	Canidae	Carnivora	Mammalia
OQ198050.1	Astroviridae_43	MAG: Canine astrovirus isolate AstroviridaeDogfe316C2full genomic sequence	Astroviridae	Mamastrovirus	Canine astrovirus	China	6433	ssRNA(+)	FALSE	FALSE	Canis lupus	9612	Canis lupus	Canis	Canidae	Carnivora	Mammalia
OQ198051.1	Astroviridae_24	MAG: Canine astrovirus isolate AstroviridaeDogfe316C1full genomic sequence	Astroviridae	Mamastrovirus	Canine astrovirus	China	6536	ssRNA(+)	FALSE	FALSE	Canis lupus	9612	Canis lupus	Canis	Canidae	Carnivora	Mammalia
KJ469579.1	Togaviridae_18	Eastern equine encephalitis virus strain EEEV/Canis lupus familiaris/USA/82-8409/1982, complete genome	Togaviridae	Alphavirus	Eastern equine encephalitis virus	USA	11704	ssRNA(+)	FALSE	FALSE	Canis lupus	9612	Canis lupus	Canis	Canidae	Carnivora	Mammalia
KU059753.1	Togaviridae_13	UNVERIFIED: Venezuelan equine encephalitis virus isolate Piura genomic sequence, sequence	Togaviridae	Alphavirus	Venezuelan equine encephalitis virus	Peru	11423	ssRNA(+)	FALSE	FALSE	Equus asinus	9793	Equus asinus	Equus	Equidae	Perissodactyla	Mammalia
KU059756.1	Togaviridae_13	UNVERIFIED: Venezuelan equine encephalitis virus isolate 52/73 genomic sequence, sequence	Togaviridae	Alphavirus	Venezuelan equine encephalitis virus	Peru	11534	ssRNA(+)	FALSE	FALSE	Equus asinus	9793	Equus asinus	Equus	Equidae	Perissodactyla	Mammalia
LC212973.1	Togaviridae_2	Getah virus genomic RNA, complete genome, strain: 15-I-1105	Togaviridae	Alphavirus	Getah virus	Japan	11689	ssRNA(+)	FALSE	FALSE	Sus scrofa	9823	Sus scrofa	Sus	Suidae	Artiodactyla	Mammalia
LC710656.1	Togaviridae_2	Getah virus 16-0810-26 RNA, nearly complete genome	Togaviridae	Alphavirus	Getah virus	Japan	11227	ssRNA(+)	FALSE	FALSE	Aedes vexans	7163	Aedes vexans	Aedes	Culicidae	Diptera	Insecta
MF589985.1	Togaviridae_9	Sindbis virus isolate BNI-10865, complete genome	Togaviridae	Alphavirus	Sindbis virus	Germany	11781	ssRNA(+)	FALSE	FALSE	Culex pipiens	7175	Culex pipiens	Culex	Culicidae	Diptera	Insecta
MG495620.1	Togaviridae_9	Sindbis virus strain BNI-CuliMo543, complete genome	Togaviridae	Alphavirus	Sindbis virus	Germany	11640	ssRNA(+)	FALSE	FALSE	Culex pipiens	7175	Culex pipiens	Culex	Culicidae	Diptera	Insecta
MG779534.1	Togaviridae_9	Sindbis virus isolate H7, complete genome	Togaviridae	Alphavirus	Sindbis virus	Germany	11418	ssRNA(+)	FALSE	FALSE	Culex pipiens	7175	Culex pipiens	Culex	Culicidae	Diptera	Insecta
MT086508.1	Togaviridae_2	Getah virus isolate GETV-GDFS2-2018, complete genome	Togaviridae	Alphavirus	Getah virus	China	11689	ssRNA(+)	FALSE	FALSE	Sus scrofa	9823	Sus scrofa	Sus	Suidae	Artiodactyla	Mammalia
MT086509.1	Togaviridae_2	Getah virus isolate GETV-GDFS9-2018, complete genome	Togaviridae	Alphavirus	Getah virus	China	11689	ssRNA(+)	FALSE	FALSE	Sus scrofa	9823	Sus scrofa	Sus	Suidae	Artiodactyla	Mammalia
OL943984.1	Togaviridae_9	Sindbis virus isolate KYA14MP133/SA, complete genome	Togaviridae	Alphavirus	Sindbis virus	South Africa	11367	ssRNA(+)	FALSE	FALSE	Culex pipiens	7175	Culex pipiens	Culex	Culicidae	Diptera	Insecta
OL965122.1	Togaviridae_25	Zingilamo virus isolate DakAnB 1245d, complete genome	Togaviridae		Zingilamo virus	Central African Republic	11687	ssRNA(+)	FALSE	FALSE	Bycanistes fistulator	1303088	Bycanistes fistulator	Bycanistes	Bucerotidae	Bucerotiformes	Aves
ON843770.1	Togaviridae_2	Getah virus isolate GDJM2022, complete genome	Togaviridae	Alphavirus	Getah virus	China	11689	ssRNA(+)	FALSE	FALSE	Sus scrofa	9823	Sus scrofa	Sus	Suidae	Artiodactyla	Mammalia
ON987235.1	Togaviridae_2	Getah virus isolate GDQY2022, complete genome	Togaviridae	Alphavirus	Getah virus	China	11689	ssRNA(+)	FALSE	FALSE	Sus scrofa	9823	Sus scrofa	Sus	Suidae	Artiodactyla	Mammalia
OP593309.1	Togaviridae_2	Getah virus strain dog202206, complete genome	Togaviridae	Alphavirus	Getah virus	China	11368	ssRNA(+)	FALSE	FALSE	Canis lupus	9612	Canis lupus	Canis	Canidae	Carnivora	Mammalia
FJ492742.1	Papillomaviridae_9	Canine papillomavirus 7 isolate Edinburgh, complete genome	Papillomaviridae	Taupapillomavirus	Taupapillomavirus 1	United Kingdom	7955	dsDNA	FALSE	FALSE	Canis lupus	9612	Canis lupus	Canis	Canidae	Carnivora	Mammalia
FJ492743.1	Papillomaviridae_10	Canine papillomavirus 5 isolate Birkenfeld, complete genome	Papillomaviridae	Chipapillomavirus	Chipapillomavirus 1	Germany	7810	dsDNA	FALSE	FALSE	Canis lupus	9612	Canis lupus	Canis	Canidae	Carnivora	Mammalia
FJ492744.1	Papillomaviridae_11	Canine papillomavirus 6 isolate Zurich, complete genome	Papillomaviridae	Lambdapapillomavirus	Lambdapapillomavirus 3	Switzerland	8242	dsDNA	FALSE	FALSE	Canis lupus	9612	Canis lupus	Canis	Canidae	Carnivora	Mammalia
HQ262535.1	Papillomaviridae_42	Morelia spilota papillomavirus 1 isolate Zurich 2009, complete genome	Papillomaviridae	Dyomupapillomavirus	Dyomupapillomavirus 1	Switzerland	7048	dsDNA	FALSE	FALSE	Morelia spilota	51896	Morelia spilota	Morelia	Pythonidae	Squamata	Lepidosauria
JF800656.1	Papillomaviridae_51	Canine papillomavirus 9, complete genome	Papillomaviridae	Chipapillomavirus	Chipapillomavirus 1	USA	7873	dsDNA	FALSE	FALSE	Canis lupus	9612	Canis lupus	Canis	Canidae	Carnivora	Mammalia
JF800657.1	Papillomaviridae_52	Canine papillomavirus 10, complete genome	Papillomaviridae	Chipapillomavirus	Chipapillomavirus 3	USA	7774	dsDNA	FALSE	FALSE	Canis lupus	9612	Canis lupus	Canis	Canidae	Carnivora	Mammalia
JF800658.1	Papillomaviridae_53	Canine papillomavirus 11, complete genome	Papillomaviridae	Chipapillomavirus	Chipapillomavirus 1	USA	7828	dsDNA	FALSE	FALSE	Canis lupus	9612	Canis lupus	Canis	Canidae	Carnivora	Mammalia
JN709473.1	Papillomaviridae_64	Trichechus manatus latirostris papillomavirus 2 strain M09-20, complete genome	Papillomaviridae	Rhopapillomavirus	Rhopapillomavirus 1	USA	7855	dsDNA	FALSE	FALSE	Trichechus manatus	9778	Trichechus manatus	Trichechus	Trichechidae	Sirenia	Mammalia
JQ754321.1	Papillomaviridae_51	Canine papillomavirus 12 isolate Deacon C, complete sequence	Papillomaviridae	Chipapillomavirus	Chipapillomavirus 1	USA	7890	dsDNA	FALSE	FALSE	Canis lupus	9612	Canis lupus	Canis	Canidae	Carnivora	Mammalia
JX141478.1	Papillomaviridae_72	Canine papillomavirus 13 isolate Zurich/2011, complete genome	Papillomaviridae	Taupapillomavirus	Taupapillomavirus 2	Switzerland	8228	dsDNA	FALSE	FALSE	Canis lupus	9612	Canis lupus	Canis	Canidae	Carnivora	Mammalia
JX899359.1	Papillomaviridae_84	Canine papillomavirus 15 isolate Hercules2012, complete genome	Papillomaviridae	Chipapillomavirus	Chipapillomavirus 3	USA	7776	dsDNA	FALSE	FALSE	Canis lupus	9612	Canis lupus	Canis	Canidae	Carnivora	Mammalia
KJ410351.1	Papillomaviridae_105	Enhydra lutris papillomavirus 1 isolate 6898-13, complete genome	Papillomaviridae	Lambdapapillomavirus	Lambdapapillomavirus 4	USA	8194	dsDNA	FALSE	FALSE	Enhydra lutris	34882	Enhydra lutris	Enhydra	Mustelidae	Carnivora	Mammalia
KP099966.1	Papillomaviridae_111	Canine papillomavirus 16 isolate Chana, complete genome	Papillomaviridae	Chipapillomavirus	Chipapillomavirus 2	USA	7796	dsDNA	FALSE	FALSE	Canis lupus	9612	Canis lupus	Canis	Canidae	Carnivora	Mammalia
KP861980.1	Papillomaviridae_121	Alouatta guariba papillomavirus 1 isolate AgPV1_PPV03_SP, complete genome	Papillomaviridae	Dyoomikronpapillomavirus	Dyoomikronpapillomavirus 1	Brazil	7722	dsDNA	FALSE	FALSE	Alouatta guariba	182256	Alouatta guariba	Alouatta	Atelidae	Primates	Mammalia
KP861981.1	Papillomaviridae_121	Alouatta guariba papillomavirus 1 isolate AgPV1_PPV05_SP, complete genome	Papillomaviridae	Dyoomikronpapillomavirus	Dyoomikronpapillomavirus 1	Brazil	7722	dsDNA	FALSE	FALSE	Alouatta guariba	182256	Alouatta guariba	Alouatta	Atelidae	Primates	Mammalia
KT272399.1	Papillomaviridae_122	Canis familiaris papillomavirus 17, complete genome	Papillomaviridae	Taupapillomavirus	Taupapillomavirus 1	New Zealand	8007	dsDNA	FALSE	FALSE	Canis lupus	9612	Canis lupus	Canis	Canidae	Carnivora	Mammalia
KX587460.1	Papillomaviridae_144	Lambdapapillomavirus 2 isolate CPV1_ZA_Day_2011, complete genome	Papillomaviridae	Lambdapapillomavirus	Lambdapapillomavirus 2	South Africa	8607	dsDNA	FALSE	FALSE	Canis lupus	9612	Canis lupus	Canis	Canidae	Carnivora	Mammalia
KX587461.1	Papillomaviridae_144	Lambdapapillomavirus 2 isolate CPV1_ZA_Lillie_2011, complete genome	Papillomaviridae	Lambdapapillomavirus	Lambdapapillomavirus 2	South Africa	8606	dsDNA	FALSE	FALSE	Canis lupus	9612	Canis lupus	Canis	Canidae	Carnivora	Mammalia
KX599536.1	Papillomaviridae_145	Canis familiaris papillomavirus 19 isolate tvmb1, complete genome	Papillomaviridae	Taupapillomavirus	Taupapillomavirus 1	USA	7941	dsDNA	FALSE	FALSE	Canis lupus	9612	Canis lupus	Canis	Canidae	Carnivora	Mammalia
KY802017.1	Papillomaviridae_11	Canis familiaris papillomavirus 6 isolate Missouri, complete genome	Papillomaviridae	Lambdapapillomavirus	Lambdapapillomavirus 3	USA	8242	dsDNA	FALSE	FALSE	Canis lupus	9612	Canis lupus	Canis	Canidae	Carnivora	Mammalia
KY825186.1	Papillomaviridae_144	Lambdapapillomavirus 2 isolate Missouri 1, complete genome	Papillomaviridae	Lambdapapillomavirus	Lambdapapillomavirus 2	USA	8602	dsDNA	FALSE	FALSE	Canis lupus	9612	Canis lupus	Canis	Canidae	Carnivora	Mammalia
KY825187.1	Papillomaviridae_144	Lambdapapillomavirus 2 isolate Missouri 2, complete genome	Papillomaviridae	Lambdapapillomavirus	Lambdapapillomavirus 2	USA	8602	dsDNA	FALSE	FALSE	Canis lupus	9612	Canis lupus	Canis	Canidae	Carnivora	Mammalia
LC363559.1	Papillomaviridae_164	Canis familiaris papillomavirus 2 C170322 DNA, complete genome	Papillomaviridae	Taupapillomavirus	Taupapillomavirus 1	Japan	8102	dsDNA	FALSE	FALSE	Canis lupus	9612	Canis lupus	Canis	Canidae	Carnivora	Mammalia
MG009510.1	Papillomaviridae_111	Chipapillomavirus 2 strain 134RS/can15, complete genome	Papillomaviridae	Chipapillomavirus	Chipapillomavirus 2	Brazil	7796	dsDNA	FALSE	FALSE	Canis lupus	9612	Canis lupus	Canis	Canidae	Carnivora	Mammalia
MH285952.1	Papillomaviridae_251	Canine papillomavirus 21 strain Lab_P1, complete genome	Papillomaviridae	Taupapillomavirus	Canine papillomavirus 21	USA	8225	dsDNA	FALSE	FALSE	Canis lupus	9612	Canis lupus	Canis	Canidae	Carnivora	Mammalia
MH285953.1	Papillomaviridae_252	Canine papillomavirus 22 strain Mas_P6, complete genome	Papillomaviridae	Taupapillomavirus	Canine papillomavirus 22	USA	8300	dsDNA	FALSE	FALSE	Canis lupus	9612	Canis lupus	Canis	Canidae	Carnivora	Mammalia
[truncated: 57,004 more rows]

## Sheet: Supplementary Table 2
Ancestral node	Tip name	Ancestral host	Tip host	Tip-to-node depth	Tip-to-root depth	Mutational distance	Clique name	Viral family	Ancestral host genus	Ancestral host family	Ancestral host order	Tip host genus	Tip host family	Tip host order	Involves humans	Event type
[truncated: 12,676 more rows]

[truncated: 7 more sheets: Supplementary Table 3, Supplementary Table 4, Supplementary Table 5, Supplementary Table 6, Supplementary Table 7, Supplementary Table 8, Supplementary Table 9]
